# Supplementary material for: Orientation distributions of vacuum-deposited organic emitters revealed by single-molecule microscopy
Source: Nat Commun. 2023 Oct 2;14:6126. doi: 10.1038/s41467-023-41841-2 (PMC10543598; doi:10.1038/s41467-023-41841-2)
Supplement: Supplementary file 3 — Source Data [file 41467_2023_41841_MOESM3_ESM.zip]

Archive with 6 entries (6 files):
- Source Data/Supplementary Figure 14.txt
- Source Data/Supplementary Figure 15.txt
- Source Data/Supplementary Figure 16.txt
- Source Data/Supplementary Figure 1a.txt
- Source Data/Supplementary Figure 1b.txt
- Source Data/Supplementary Figure 9.txt
