# Supplementary material for: Orientation distributions of vacuum-deposited organic emitters revealed by single-molecule microscopy
Source: Nat Commun. 2023 Oct 2;14:6126. doi: 10.1038/s41467-023-41841-2 (PMC10543598; doi:10.1038/s41467-023-41841-2)
Supplement: Supplementary file 3 — Source Data [file 41467_2023_41841_MOESM3_ESM.zip › Source Data/Supplementary Figure 14.txt]

Angle	Normalised PL	Normalised PL
�
	Horizontal (a = 0)	Isotropic (a = 0.33)	Best fit (a = 0.30)	Experiment
0	1	1	1	1
1	0.999391587863171	0.999513216291567	0.999495472810954	0.995997899758503
2	0.998070835220142	0.99855709121843	0.998486154892177	0.985624529673926
3	0.996037704970374	0.997131001950552	0.996971508861418	0.981006767651845
4	0.993291767903397	0.995233676730527	0.994950385874271	0.980645438070713
5	0.989832190170185	0.992863198721799	0.992421027083301	0.978940855715152
6	0.985657715051955	0.990017011008456	0.989381065248831	0.973992202773998
7	0.980766638497746	0.98669192269105	0.985827526376852	0.980178879530694
8	0.975156777711924	0.982884116009789	0.981756831220515	0.963745131184257
9	0.968825431852035	0.978589154415744	0.977164796440398	0.958952296770904
10	0.961769333635545	0.973801991503979	0.972046635174702	0.954888467977271
11	0.953984590337755	0.968516980722036	0.966396956724055	0.948003513704801
12	0.945466612275511	0.962727885776579	0.960209765007021	0.947994863934133
13	0.936210026390313	0.956427891685977	0.953478455393574	0.939560319690068
14	0.926208571940812	0.949609616475331	0.946195809477367	0.928097688454375
15	0.915454974549581	0.942265123595992	0.938353987309058	0.915042535474188
16	0.903940793870083	0.934385935293485	0.929944516591345	0.918072968282328
17	0.891656238875129	0.925963047376085	0.920958278346838	0.911084158128185
18	0.878589943119039	0.916986946197528	0.911385488637936	0.889318617953156
19	0.864728690154114	0.907447629234112	0.901215676085106	0.873009144034406
20	0.850057076392942	0.897334631522906	0.89043765526566	0.872469104927377
21	0.834557094822421	0.886637061615826	0.879039496693849	0.861371668048017
22	0.818207617688638	0.875343652888243	0.867008495177114	0.853997420307974
23	0.800983748988522	0.863442839502504	0.854331140237601	0.846390824696489
24	0.782856007434431	0.850922871871342	0.840993095540141	0.8223802840126
25	0.763789286148633	0.837771995462623	0.826979199849934	0.809411555200238
26	0.743741514600559	0.823978731615947	0.812273511682696	0.797266283580714
27	0.722661917909942	0.809532323944429	0.796859436646637	0.776486797833692
28	0.700488723256037	0.794423456639315	0.780720006363719	0.758462146361918
29	0.677146093909907	0.778645426258738	0.763838432043157	0.749343988380337
30	0.652539963315424	0.762196085108285	0.746199156621014	0.733677944547917
31	0.626552268412498	0.745081130755662	0.727789823133431	0.711435957688788
32	0.599032795630091	0.727319818058937	0.70860496393054	0.700612678881071
33	0.569787366275276	0.708955201329428	0.688653025138162	0.682309088665339
34	0.538560229779427	0.690073261953718	0.66797013537078	0.659572703830302
35	0.505006963878617	0.670840543386487	0.646648297036697	0.648207904527864
36	0.468651215787462	0.651583431060455	0.624896789969245	0.634765820281076
37	0.428812958087801	0.632971258408264	0.603188099229259	0.625001975020918
38	0.384486177040234	0.616498003533369	0.58265149742017	0.62108652220691
39	0.33414195002568	0.606029072866486	0.56636545181567	0.634920354923053
40	0.275691140732134	0.614898321643596	0.565413870372744	0.66918779763398
41	0.220964212476848	0.765587449487595	0.686136354258965	0.79903521052025
42	0.0678453056069499	0.863512424054797	0.747438375607903	0.780358025585629
43	0.120822202576861	0.91225530302307	0.7967989244525	0.808781885944034
44	0.192370417619509	0.970224976506948	0.856749471915192	0.857255780301347
45	0.261983266303277	1.02418696687891	0.912994651379428	0.906219645494888
46	0.324843624271135	1.07110991077653	0.962242587890187	0.945251016471489
47	0.379915911736033	1.11043605625649	1.00386582269963	0.983842198548343
48	0.427326288974505	1.14235955158224	1.03804858580176	1.01439709448905
49	0.467567381889649	1.1673023174797	1.06522311258293	1.0212625904945
50	0.501220983656392	1.18573267654258	1.08587427902889	1.03768269493482
51	0.528857102284309	1.19810102264327	1.10046992864246	1.061000489944
52	0.550999416134289	1.20481945413235	1.10943843736471	1.05923170933019
53	0.568116987856124	1.20625861331226	1.11316480532171	1.06287746295831
54	0.580626346586384	1.20275115368329	1.11199392201605	1.0594606262328
55	0.588897343304492	1.19459746998717	1.10623631465125	1.05417590414058
56	0.593259993970116	1.18207187154407	1.09617441918114	1.03929279652817
57	0.594011157781361	1.16542846568848	1.08206857969647	1.02709242991016
58	0.591420614509291	1.14490649014788	1.06416248947977	1.01551454314484
59	0.585736419403327	1.12073503614673	1.04268800627822	0.990759328469865
60	0.577189547319135	1.09313718615589	1.01786936392487	0.971171888810616
61	0.565997888055854	1.06233361770491	0.989926833267722	0.945453981168717
62	0.55236966768663	1.02854572784371	0.959079889939351	0.922745114942183
63	0.53650636710444	0.99199832578634	0.925549939955905	0.887509735075246
64	0.518605199049954	0.952921930585589	0.889562643556226	0.847349296979216
65	0.49886119319078	0.911554699427194	0.8513498663683	0.815480471321061
66	0.477468927490969	0.868144001680192	0.811151276409736	0.778239176263066
67	0.454623934043797	0.822947644799042	0.769215596238654	0.753357706483414
68	0.43052379907168	0.77623475079854	0.725801512037027	0.70356381073
69	0.405368970006624	0.728286276425133	0.681178235637069	0.663922551802151
70	0.379363277434207	0.679395166388685	0.635625711541724	0.625326495333455
71	0.352714176163903	0.629866127146434	0.589434458877607	0.572967139489939
72	0.325632707723705	0.580015008791057	0.54290503798351	0.535018709370444
73	0.298333186112849	0.530167784622573	0.496347133001857	0.489555959174321
74	0.271032609623915	0.480659121988915	0.4500782454039	0.446883036267334
75	0.243949803889481	0.431830543927343	0.404421998801166	0.393402417540038
76	0.217304304916197	0.384028188928841	0.359706062575436	0.353618826200685
77	0.191314995597898	0.337600185597778	0.316259710620965	0.315519377774603
78	0.166198514856655	0.292893669808642	0.274411041567611	0.268794785527002
79	0.142167464898208	0.250251483783821	0.234483897875612	0.228298016782306
80	0.119428448780417	0.210008608837643	0.196794532695701	0.195421226422852
