# Supplementary material for: Orientation distributions of vacuum-deposited organic emitters revealed by single-molecule microscopy
Source: Nat Commun. 2023 Oct 2;14:6126. doi: 10.1038/s41467-023-41841-2 (PMC10543598; doi:10.1038/s41467-023-41841-2)
Supplement: Supplementary file 3 — Source Data [file 41467_2023_41841_MOESM3_ESM.zip › Source Data/Supplementary Figure 15.txt]

Wavelength	n	k
nm
245.776154	1.558063	0.002001
247.357712	1.556589	0.001993
248.939362	1.555156	0.001985
250.521072	1.553763	0.001976
252.102859	1.552408	0.001968
253.684723	1.551091	0.00196
255.266678	1.549809	0.001953
256.848694	1.548561	0.001945
258.430786	1.547347	0.001938
260.012939	1.546165	0.00193
261.595184	1.545015	0.001923
263.17749	1.543894	0.001916
264.759857	1.542803	0.001909
266.342346	1.54174	0.001902
267.924866	1.540704	0.001895
269.507477	1.539694	0.001888
271.090149	1.53871	0.001881
272.672882	1.537751	0.001875
274.255676	1.536815	0.001868
275.838562	1.535903	0.001862
277.421509	1.535013	0.001856
279.004547	1.534145	0.00185
280.587616	1.533298	0.001844
282.170776	1.532472	0.001838
283.753998	1.531665	0.001832
285.33728	1.530877	0.001826
286.920654	1.530108	0.00182
288.504089	1.529357	0.001815
290.087555	1.528624	0.001809
291.671112	1.527907	0.001804
293.25473	1.527208	0.001798
294.838409	1.526524	0.001793
296.42218	1.525855	0.001788
298.005981	1.525202	0.001782
299.589844	1.524563	0.001777
301.173767	1.523939	0.001772
302.757782	1.523329	0.001767
304.341858	1.522732	0.001762
305.925964	1.522148	0.001757
307.510162	1.521576	0.001753
309.094391	1.521017	0.001748
310.67868	1.52047	0.001743
312.263062	1.519935	0.001738
313.847473	1.519411	0.001734
315.431946	1.518898	0.001729
317.01651	1.518396	0.001725
318.601105	1.517905	0.001721
320.18573	1.517423	0.001716
321.770447	1.516952	0.001712
323.355225	1.51649	0.001708
324.940063	1.516037	0.001704
326.524963	1.515594	0.001699
328.109863	1.515159	0.001695
329.694885	1.514734	0.001691
331.279907	1.514316	0.001687
332.865021	1.513907	0.001683
334.450165	1.513506	0.001679
336.03537	1.513113	0.001676
337.620636	1.512728	0.001672
339.205933	1.512349	0.001668
340.791321	1.511979	0.001664
342.376709	1.511615	0.001661
343.962189	1.511258	0.001657
345.547699	1.510908	0.001653
347.13324	1.510564	0.00165
348.718872	1.510227	0.001646
350.304535	1.509896	0.001643
351.890259	1.509572	0.00164
353.476013	1.509253	0.001636
355.061829	1.50894	0.001633
356.647675	1.508633	0.001629
358.233582	1.508331	0.001626
359.81955	1.508035	0.001623
361.405548	1.507744	0.00162
362.991577	1.507458	0.001617
364.577698	1.507177	0.001613
366.163818	1.506901	0.00161
367.749969	1.50663	0.001607
369.336212	1.506364	0.001604
370.922485	1.506102	0.001601
372.508789	1.505845	0.001598
374.095154	1.505592	0.001595
375.681519	1.505343	0.001592
377.267975	1.505099	0.001589
378.854431	1.504859	0.001586
380.440979	1.504623	0.001584
382.027527	1.504391	0.001581
383.614105	1.504162	0.001578
385.200745	1.503938	0.001575
386.787445	1.503717	0.001573
388.374146	1.5035	0.00157
389.960907	1.503286	0.001567
391.547699	1.503076	0.001565
393.134552	1.502869	0.001562
394.721405	1.502665	0.001559
396.308289	1.502465	0.001557
397.895264	1.502268	0.001554
399.482239	1.502074	0.001552
401.069244	1.501883	0.001549
402.656311	1.501695	0.001547
404.243378	1.50151	0.001544
405.830505	1.501328	0.001542
407.417664	1.501148	0.001539
409.004822	1.500971	0.001537
410.592041	1.500798	0.001535
412.179291	1.500626	0.001532
413.766541	1.500458	0.00153
415.353912	1.500291	0.001528
416.941223	1.500128	0.001526
418.528625	1.499966	0.001523
420.116028	1.499808	0.001521
421.703461	1.499651	0.001519
423.290924	1.499497	0.001517
424.878418	1.499345	0.001514
426.465912	1.499195	0.001512
428.053467	1.499048	0.00151
429.641052	1.498902	0.001508
431.228668	1.498759	0.001506
432.816315	1.498618	0.001504
434.403961	1.498478	0.001502
435.991638	1.498341	0.0015
437.579346	1.498206	0.001498
439.167084	1.498072	0.001496
440.754822	1.497941	0.001494
442.342621	1.497811	0.001492
443.93042	1.497683	0.00149
445.51825	1.497557	0.001488
447.10611	1.497432	0.001486
448.694	1.497309	0.001484
450.281891	1.497188	0.001482
451.869812	1.497069	0.00148
453.457764	1.496951	0.001478
455.045715	1.496835	0.001477
456.633698	1.49672	0.001475
458.22168	1.496607	0.001473
459.809723	1.496495	0.001471
461.397766	1.496385	0.001469
462.98584	1.496276	0.001468
464.573883	1.496169	0.001466
466.162018	1.496063	0.001464
467.750092	1.495958	0.001462
469.338226	1.495855	0.001461
470.926361	1.495753	0.001459
472.514557	1.495653	0.001457
474.102722	1.495553	0.001455
475.690918	1.495455	0.001454
477.279144	1.495358	0.001452
478.86734	1.495263	0.001451
480.455566	1.495169	0.001449
482.043854	1.495075	0.001447
483.632141	1.494983	0.001446
485.220367	1.494892	0.001444
486.808685	1.494803	0.001443
488.396973	1.494714	0.001441
489.985291	1.494627	0.001439
491.573578	1.49454	0.001438
493.161957	1.494455	0.001436
494.750305	1.49437	0.001435
496.338623	1.494287	0.001433
497.927002	1.494204	0.001432
499.515381	1.494123	0.00143
501.10376	1.494043	0.001429
502.692139	1.493963	0.001427
504.280518	1.493885	0.001426
505.868958	1.493807	0.001424
507.457336	1.49373	0.001423
509.045746	1.493654	0.001422
510.634186	1.49358	0.00142
512.222595	1.493505	0.001419
513.811035	1.493432	0.001417
515.399475	1.49336	0.001416
516.987915	1.493288	0.001415
518.576355	1.493218	0.001413
520.164795	1.493148	0.001412
521.753296	1.493079	0.001411
523.341675	1.49301	0.001409
524.930176	1.492943	0.001408
526.518677	1.492876	0.001407
528.107056	1.49281	0.001405
529.695557	1.492745	0.001404
531.283997	1.49268	0.001403
532.872437	1.492616	0.001401
534.460938	1.492553	0.0014
536.049377	1.492491	0.001399
537.637817	1.492429	0.001398
539.226257	1.492368	0.001396
540.814758	1.492307	0.001395
542.403198	1.492247	0.001394
543.991638	1.492188	0.001393
545.580078	1.49213	0.001392
547.168518	1.492072	0.00139
548.756958	1.492014	0.001389
550.345337	1.491958	0.001388
551.933777	1.491902	0.001387
553.522217	1.491846	0.001386
555.110657	1.491791	0.001384
556.699036	1.491737	0.001383
558.287476	1.491683	0.001382
559.875854	1.49163	0.001381
561.464233	1.491577	0.00138
563.052612	1.491525	0.001379
564.640991	1.491474	0.001378
566.229309	1.491423	0.001377
567.817688	1.491372	0.001375
569.406006	1.491322	0.001374
570.994324	1.491272	0.001373
572.582642	1.491223	0.001372
574.170959	1.491175	0.001371
575.759216	1.491127	0.00137
577.347534	1.491079	0.001369
578.935791	1.491032	0.001368
580.524048	1.490986	0.001367
582.112305	1.49094	0.001366
583.700562	1.490894	0.001365
585.288757	1.490849	0.001364
586.876953	1.490804	0.001363
588.465149	1.490759	0.001362
590.053345	1.490716	0.001361
591.641479	1.490672	0.00136
593.229614	1.490629	0.001359
594.817749	1.490586	0.001358
596.405823	1.490544	0.001357
597.993958	1.490502	0.001356
599.58197	1.490461	0.001355
601.170044	1.49042	0.001354
602.758057	1.490379	0.001353
604.346069	1.490339	0.001352
605.934082	1.490299	0.001351
607.522095	1.490259	0.00135
609.109985	1.49022	0.001349
610.697937	1.490182	0.001348
612.285828	1.490143	0.001347
613.873718	1.490105	0.001346
615.461609	1.490067	0.001345
617.049438	1.49003	0.001344
618.637268	1.489993	0.001343
620.225037	1.489956	0.001343
621.812866	1.48992	0.001342
623.400574	1.489884	0.001341
624.988342	1.489848	0.00134
626.57605	1.489813	0.001339
628.163696	1.489778	0.001338
629.751343	1.489743	0.001337
631.338989	1.489709	0.001336
632.926575	1.489675	0.001336
634.514099	1.489641	0.001335
636.101685	1.489607	0.001334
637.689148	1.489574	0.001333
639.276672	1.489541	0.001332
640.864136	1.489509	0.001331
642.451538	1.489476	0.00133
644.03894	1.489444	0.00133
645.626343	1.489412	0.001329
647.213623	1.489381	0.001328
648.800903	1.48935	0.001327
650.388184	1.489319	0.001326
651.975464	1.489288	0.001326
653.562622	1.489257	0.001325
655.14978	1.489227	0.001324
656.736938	1.489197	0.001323
658.324097	1.489168	0.001322
659.911133	1.489138	0.001322
661.498169	1.489109	0.001321
663.085205	1.48908	0.00132
664.67218	1.489052	0.001319
666.259094	1.489023	0.001318
667.846008	1.488995	0.001318
669.432861	1.488967	0.001317
671.019653	1.488939	0.001316
672.606445	1.488912	0.001315
674.193237	1.488885	0.001315
675.779907	1.488858	0.001314
677.366577	1.488831	0.001313
678.953247	1.488804	0.001312
680.539856	1.488778	0.001312
682.126343	1.488752	0.001311
683.712891	1.488726	0.00131
685.299377	1.4887	0.00131
686.885803	1.488675	0.001309
688.472168	1.488649	0.001308
690.058533	1.488624	0.001307
691.644836	1.488599	0.001307
693.231079	1.488575	0.001306
694.817322	1.48855	0.001305
696.403442	1.488526	0.001305
697.989624	1.488502	0.001304
699.575684	1.488478	0.001303
701.161743	1.488454	0.001303
702.747742	1.48843	0.001302
704.333679	1.488407	0.001301
705.919556	1.488384	0.001301
707.505493	1.488361	0.0013
709.091248	1.488338	0.001299
710.677002	1.488315	0.001299
712.262756	1.488293	0.001298
713.848389	1.488271	0.001297
715.434021	1.488248	0.001297
717.019592	1.488226	0.001296
718.605103	1.488205	0.001295
720.190552	1.488183	0.001295
721.776001	1.488162	0.001294
723.361389	1.48814	0.001293
724.946655	1.488119	0.001293
726.531921	1.488098	0.001292
728.117126	1.488077	0.001291
729.702271	1.488057	0.001291
731.287415	1.488036	0.00129
732.872437	1.488016	0.00129
734.457458	1.487996	0.001289
736.042419	1.487976	0.001288
737.627319	1.487956	0.001288
739.212158	1.487936	0.001287
740.796936	1.487916	0.001286
742.381653	1.487897	0.001286
743.966309	1.487877	0.001285
745.550903	1.487858	0.001285
747.135498	1.487839	0.001284
748.719971	1.48782	0.001284
750.304443	1.487802	0.001283
751.888794	1.487783	0.001282
753.473145	1.487765	0.001282
755.057373	1.487746	0.001281
756.641602	1.487728	0.001281
758.225708	1.48771	0.00128
759.809814	1.487692	0.001279
761.39386	1.487674	0.001279
762.977783	1.487656	0.001278
764.561646	1.487639	0.001278
766.145508	1.487621	0.001277
767.729309	1.487604	0.001277
769.313049	1.487587	0.001276
770.896667	1.48757	0.001276
772.480225	1.487553	0.001275
774.063782	1.487536	0.001274
775.647217	1.487519	0.001274
777.230591	1.487503	0.001273
778.813904	1.487486	0.001273
780.397156	1.48747	0.001272
781.980347	1.487453	0.001272
783.563538	1.487437	0.001271
785.146606	1.487421	0.001271
786.729553	1.487405	0.00127
788.3125	1.48739	0.00127
789.895325	1.487374	0.001269
791.478149	1.487358	0.001269
793.060852	1.487343	0.001268
794.643433	1.487327	0.001268
796.226074	1.487312	0.001267
797.808533	1.487297	0.001266
799.390991	1.487282	0.001266
800.973328	1.487267	0.001265
802.555664	1.487252	0.001265
804.137817	1.487237	0.001264
805.720032	1.487222	0.001264
807.302124	1.487208	0.001263
808.884094	1.487193	0.001263
810.466003	1.487179	0.001262
812.047852	1.487165	0.001262
813.629639	1.487151	0.001261
815.211304	1.487136	0.001261
816.792969	1.487122	0.00126
818.374512	1.487108	0.00126
819.955933	1.487095	0.00126
821.537415	1.487081	0.001259
823.118774	1.487067	0.001259
824.700012	1.487054	0.001258
826.281128	1.48704	0.001258
827.862183	1.487027	0.001257
829.443237	1.487013	0.001257
831.024109	1.487	0.001256
832.60498	1.486987	0.001256
834.18573	1.486974	0.001255
835.766418	1.486961	0.001255
837.347046	1.486948	0.001254
838.927612	1.486935	0.001254
840.507996	1.486923	0.001253
842.088379	1.48691	0.001253
843.66864	1.486898	0.001253
845.24884	1.486885	0.001252
846.828979	1.486873	0.001252
848.408997	1.48686	0.001251
849.988953	1.486848	0.001251
851.568848	1.486836	0.00125
853.148621	1.486824	0.00125
854.728333	1.486812	0.001249
856.307922	1.4868	0.001249
857.88739	1.486788	0.001249
859.466797	1.486776	0.001248
861.046204	1.486765	0.001248
862.625488	1.486753	0.001247
864.20459	1.486741	0.001247
865.783691	1.48673	0.001246
867.362671	1.486719	0.001246
868.941589	1.486707	0.001246
870.520386	1.486696	0.001245
872.099121	1.486685	0.001245
873.677734	1.486673	0.001244
875.256226	1.486662	0.001244
876.834778	1.486651	0.001243
878.413086	1.48664	0.001243
879.991394	1.486629	0.001243
881.569519	1.486619	0.001242
883.147644	1.486608	0.001242
884.725586	1.486597	0.001241
886.303528	1.486587	0.001241
887.881348	1.486576	0.001241
889.458984	1.486566	0.00124
891.036621	1.486555	0.00124
892.614136	1.486545	0.001239
894.191589	1.486534	0.001239
895.76886	1.486524	0.001239
897.346069	1.486514	0.001238
898.923218	1.486504	0.001238
900.500305	1.486494	0.001237
902.077271	1.486484	0.001237
903.653992	1.486474	0.001237
905.230774	1.486464	0.001236
906.807434	1.486454	0.001236
908.383972	1.486444	0.001235
909.960327	1.486435	0.001235
911.536743	1.486425	0.001235
913.112976	1.486415	0.001234
914.689087	1.486406	0.001234
916.265137	1.486396	0.001234
917.841003	1.486387	0.001233
919.41687	1.486377	0.001233
920.992554	1.486368	0.001232
922.568237	1.486359	0.001232
924.143738	1.48635	0.001232
925.719116	1.48634	0.001231
927.294556	1.486331	0.001231
928.869751	1.486322	0.001231
930.444824	1.486313	0.00123
932.019836	1.486304	0.00123
933.594604	1.486295	0.00123
935.169434	1.486286	0.001229
936.744141	1.486278	0.001229
938.318726	1.486269	0.001228
939.893188	1.48626	0.001228
941.467468	1.486251	0.001228
943.041809	1.486243	0.001227
944.615906	1.486234	0.001227
946.189941	1.486226	0.001227
947.763855	1.486217	0.001226
949.337585	1.486209	0.001226
950.911316	1.4862	0.001226
952.484985	1.486192	0.001225
954.058411	1.486184	0.001225
955.631714	1.486176	0.001225
957.204956	1.486167	0.001224
958.778137	1.486159	0.001224
960.351196	1.486151	0.001224
961.924011	1.486143	0.001223
963.496887	1.486135	0.001223
965.069519	1.486127	0.001223
966.64209	1.486119	0.001222
968.214539	1.486111	0.001222
969.786926	1.486103	0.001222
971.35907	1.486095	0.001221
972.931274	1.486088	0.001221
974.503235	1.48608	0.001221
976.075073	1.486072	0.00122
977.64679	1.486065	0.00122
979.218445	1.486057	0.00122
980.789917	1.486049	0.001219
982.361328	1.486042	0.001219
983.932617	1.486034	0.001219
985.503784	1.486027	0.001218
987.074829	1.486019	0.001218
988.645691	1.486012	0.001218
990.216492	1.486005	0.001217
991.787231	1.485998	0.001217
993.357727	1.48599	0.001217
994.928223	1.485983	0.001216
996.498413	1.485976	0.001216
998.068665	1.485969	0.001216
999.638794	1.485962	0.001215
1012.848328	1.485903	0.001213
1016.217773	1.485889	0.001212
1019.587708	1.485875	0.001212
1022.958313	1.48586	0.001211
1026.329468	1.485846	0.00121
1029.701294	1.485832	0.00121
1033.073608	1.485819	0.001209
1036.446533	1.485805	0.001208
1039.82019	1.485792	0.001208
1043.194336	1.485778	0.001207
1046.569092	1.485765	0.001207
1049.944458	1.485752	0.001206
1053.320435	1.485739	0.001205
1056.697021	1.485726	0.001205
1060.074097	1.485714	0.001204
1063.451904	1.485701	0.001204
1066.8302	1.485689	0.001203
1070.209106	1.485677	0.001202
1073.588623	1.485664	0.001202
1076.96875	1.485652	0.001201
1080.349487	1.48564	0.001201
1083.730835	1.485629	0.0012
1087.112793	1.485617	0.0012
1090.495239	1.485605	0.001199
1093.878418	1.485594	0.001199
1097.262085	1.485583	0.001198
1100.646362	1.485571	0.001197
1104.03125	1.48556	0.001197
1107.416748	1.485549	0.001196
1110.802856	1.485538	0.001196
1114.189575	1.485528	0.001195
1117.576904	1.485517	0.001195
1120.964722	1.485506	0.001194
1124.353271	1.485496	0.001194
1127.74231	1.485485	0.001193
1131.131958	1.485475	0.001193
1134.522217	1.485465	0.001192
1137.913086	1.485455	0.001192
1141.304565	1.485445	0.001191
1144.696533	1.485435	0.001191
1148.089233	1.485425	0.00119
1151.482544	1.485415	0.00119
1154.876343	1.485406	0.001189
1158.270752	1.485396	0.001189
1161.665771	1.485387	0.001188
1165.061523	1.485377	0.001188
1168.457764	1.485368	0.001187
1171.854492	1.485359	0.001187
1175.251953	1.48535	0.001186
1178.650024	1.485341	0.001186
1182.048584	1.485332	0.001185
1185.447876	1.485323	0.001185
1188.847656	1.485314	0.001184
1192.248047	1.485305	0.001184
1195.649048	1.485297	0.001183
1199.050537	1.485288	0.001183
1202.452881	1.48528	0.001183
1205.855591	1.485271	0.001182
1209.259033	1.485263	0.001182
1212.662964	1.485255	0.001181
1216.067627	1.485247	0.001181
1219.472778	1.485238	0.00118
1222.87854	1.48523	0.00118
1226.284912	1.485222	0.001179
1229.691772	1.485214	0.001179
1233.099365	1.485207	0.001179
1236.507568	1.485199	0.001178
1239.91626	1.485191	0.001178
1243.325562	1.485183	0.001177
1246.735596	1.485176	0.001177
1250.146118	1.485168	0.001176
1253.557251	1.485161	0.001176
1256.968994	1.485154	0.001176
1260.381226	1.485146	0.001175
1263.794189	1.485139	0.001175
1267.207764	1.485132	0.001174
1270.621826	1.485125	0.001174
1274.036499	1.485118	0.001174
1277.451904	1.485111	0.001173
1280.867676	1.485103	0.001173
1284.28418	1.485097	0.001172
1287.701294	1.48509	0.001172
1291.119019	1.485083	0.001172
1294.537354	1.485076	0.001171
1297.956177	1.48507	0.001171
1301.37561	1.485063	0.00117
1304.795654	1.485056	0.00117
1308.216431	1.48505	0.00117
1311.637573	1.485043	0.001169
1315.059448	1.485037	0.001169
1318.481934	1.485031	0.001169
1321.905029	1.485024	0.001168
1325.328613	1.485018	0.001168
1328.752808	1.485012	0.001167
1332.177734	1.485006	0.001167
1335.603149	1.484999	0.001167
1339.029175	1.484993	0.001166
1342.455811	1.484987	0.001166
1345.883057	1.484981	0.001166
1349.310791	1.484975	0.001165
1352.739258	1.48497	0.001165
1356.168213	1.484964	0.001165
1359.5979	1.484958	0.001164
1363.028076	1.484952	0.001164
1366.45874	1.484946	0.001164
1369.890259	1.484941	0.001163
1373.322144	1.484935	0.001163
1376.754761	1.48493	0.001163
1380.187866	1.484924	0.001162
1383.621704	1.484919	0.001162
1387.05603	1.484913	0.001161
1390.490967	1.484908	0.001161
1393.926514	1.484903	0.001161
1397.362671	1.484897	0.00116
1400.799438	1.484892	0.00116
1404.236816	1.484887	0.00116
1407.674683	1.484881	0.001159
1411.113281	1.484876	0.001159
1414.552368	1.484871	0.001159
1417.992065	1.484866	0.001159
1421.432373	1.484861	0.001158
1424.873291	1.484856	0.001158
1428.314819	1.484851	0.001158
1431.756958	1.484846	0.001157
1435.199585	1.484841	0.001157
1438.642944	1.484836	0.001157
1442.086792	1.484831	0.001156
1445.531372	1.484827	0.001156
1448.976318	1.484822	0.001156
1452.422119	1.484817	0.001155
1455.868408	1.484812	0.001155
1459.315186	1.484808	0.001155
1462.762695	1.484803	0.001154
1466.210693	1.484799	0.001154
1469.659424	1.484794	0.001154
1473.108643	1.48479	0.001154
1476.55835	1.484785	0.001153
1480.008911	1.484781	0.001153
1483.459839	1.484776	0.001153
1486.911499	1.484772	0.001152
1490.36377	1.484767	0.001152
1493.81665	1.484763	0.001152
1497.27002	1.484759	0.001152
1500.723999	1.484755	0.001151
1504.178589	1.48475	0.001151
1507.633789	1.484746	0.001151
1511.0896	1.484742	0.00115
1514.546021	1.484738	0.00115
1518.00293	1.484734	0.00115
1521.460571	1.48473	0.00115
1524.918701	1.484725	0.001149
1528.377441	1.484721	0.001149
1531.836792	1.484717	0.001149
1535.296753	1.484713	0.001148
1538.757324	1.48471	0.001148
1542.218506	1.484706	0.001148
1545.680176	1.484702	0.001148
1549.142456	1.484698	0.001147
1552.605469	1.484694	0.001147
1556.06897	1.48469	0.001147
1559.533081	1.484686	0.001147
1562.997803	1.484683	0.001146
1566.463135	1.484679	0.001146
1569.928955	1.484675	0.001146
1573.395508	1.484671	0.001145
1576.862549	1.484668	0.001145
1580.330322	1.484664	0.001145
1583.798584	1.48466	0.001145
1587.267456	1.484657	0.001144
1590.736938	1.484653	0.001144
1594.207031	1.48465	0.001144
1597.677612	1.484646	0.001144
1601.148926	1.484643	0.001143
1604.62085	1.484639	0.001143
1608.09314	1.484636	0.001143
1611.566162	1.484632	0.001143
1615.039795	1.484629	0.001142
1618.514038	1.484625	0.001142
1621.989014	1.484622	0.001142
1625.464355	1.484619	0.001142
1628.940308	1.484615	0.001141
1632.416992	1.484612	0.001141
1635.894165	1.484609	0.001141
1639.371826	1.484606	0.001141
1642.850342	1.484602	0.00114
1646.329346	1.484599	0.00114
1649.80896	1.484596	0.00114
1653.289063	1.484593	0.00114
1656.769897	1.484589	0.00114
1660.251221	1.484586	0.001139
1663.733154	1.484583	0.001139
1667.21582	1.48458	0.001139
1670.698853	1.484577	0.001139
1674.182617	1.484574	0.001138
1677.666992	1.484571	0.001138
1681.151978	1.484568	0.001138
1684.637451	1.484565	0.001138
1688.123413	1.484562	0.001137
