# Supplementary material for: Orientation distributions of vacuum-deposited organic emitters revealed by single-molecule microscopy
Source: Nat Commun. 2023 Oct 2;14:6126. doi: 10.1038/s41467-023-41841-2 (PMC10543598; doi:10.1038/s41467-023-41841-2)
Supplement: Supplementary file 3 — Source Data [file 41467_2023_41841_MOESM3_ESM.zip › Source Data/Supplementary Figure 16.txt]

Wavelength	n	k
nm
247.357712	1.95984	0.704652
248.939362	1.990413	0.675889
250.521072	2.015076	0.641898
252.102859	2.032504	0.605102
253.684723	2.042648	0.568041
255.266678	2.046476	0.532737
256.848694	2.045462	0.500376
258.430786	2.041085	0.471321
260.012939	2.034478	0.445364
261.595184	2.026304	0.422038
263.17749	2.0168	0.400899
264.759857	2.005923	0.381687
266.342346	1.9935	0.36439
267.924866	1.979367	0.349251
269.507477	1.963473	0.336725
271.090149	1.94597	0.327424
272.672882	1.927278	0.322032
274.255676	1.908139	0.321204
275.838562	1.889629	0.325419
277.421509	1.873114	0.334822
279.004547	1.860118	0.349069
280.587616	1.852104	0.367219
282.170776	1.850188	0.387746
283.753998	1.85484	0.408686
285.33728	1.865612	0.42795
286.920654	1.880933	0.443859
288.504089	1.898164	0.456176
290.087555	1.915002	0.46768
291.671112	1.933664	0.483975
293.25473	1.964521	0.506713
294.838409	2.018513	0.523507
296.42218	2.089821	0.512866
298.005981	2.154409	0.466089
299.589844	2.190782	0.396879
301.173767	2.195883	0.327594
302.757782	2.181024	0.272042
304.341858	2.158621	0.231649
305.925964	2.135026	0.202311
307.510162	2.11201	0.180636
309.094391	2.090325	0.16499
310.67868	2.070982	0.154055
312.263062	2.054638	0.145958
313.847473	2.040778	0.138707
315.431946	2.027769	0.131239
317.01651	2.013852	0.124058
318.601105	1.998325	0.118895
320.18573	1.982126	0.117593
321.770447	1.967465	0.120923
323.355225	1.956773	0.127982
324.940063	1.951555	0.136436
326.524963	1.951697	0.143405
328.109863	1.955462	0.146503
329.694885	1.960015	0.144653
331.279907	1.962199	0.138559
332.865021	1.959554	0.130887
334.450165	1.951668	0.125932
336.03537	1.941581	0.128081
337.620636	1.935809	0.138762
339.205933	1.941212	0.153576
340.791321	1.959621	0.163241
342.376709	1.985149	0.159369
343.962189	2.007623	0.140187
345.547699	2.018891	0.111063
347.13324	2.016643	0.080424
348.718872	2.00393	0.05507
350.304535	1.986102	0.037843
351.890259	1.967795	0.028079
353.476013	1.951547	0.023474
355.061829	1.938027	0.021743
356.647675	1.926912	0.02135
358.233582	1.917619	0.021489
359.81955	1.909644	0.021812
361.405548	1.902633	0.022191
362.991577	1.896359	0.02258
364.577698	1.890671	0.022967
366.163818	1.885466	0.023343
367.749969	1.880668	0.023706
369.336212	1.876221	0.024052
370.922485	1.872082	0.024381
372.508789	1.868214	0.02469
374.095154	1.864588	0.024976
375.681519	1.861179	0.02524
377.267975	1.857967	0.025479
378.854431	1.854934	0.025692
380.440979	1.852063	0.025879
382.027527	1.84934	0.026039
383.614105	1.846754	0.026172
385.200745	1.844292	0.026276
386.787445	1.841945	0.026352
388.374146	1.839703	0.026401
389.960907	1.837559	0.026421
391.547699	1.835504	0.026414
393.134552	1.833531	0.026379
394.721405	1.831635	0.026318
396.308289	1.829808	0.02623
397.895264	1.828046	0.026117
399.482239	1.826344	0.02598
401.069244	1.824697	0.025818
402.656311	1.8231	0.025634
404.243378	1.821549	0.025428
405.830505	1.820042	0.025201
407.417664	1.818574	0.024954
409.004822	1.817142	0.024689
410.592041	1.815744	0.024405
412.179291	1.814376	0.024105
413.766541	1.813037	0.02379
415.353912	1.811724	0.023461
416.941223	1.810435	0.023118
418.528625	1.809167	0.022763
420.116028	1.807921	0.022397
421.703461	1.806693	0.022021
423.290924	1.805482	0.021637
424.878418	1.804287	0.021245
426.465912	1.803107	0.020845
428.053467	1.801941	0.02044
429.641052	1.800788	0.020031
431.228668	1.799647	0.019617
432.816315	1.798517	0.0192
434.403961	1.797398	0.018781
435.991638	1.796288	0.01836
437.579346	1.795188	0.017939
439.167084	1.794097	0.017517
440.754822	1.793015	0.017097
442.342621	1.791941	0.016678
443.93042	1.790875	0.01626
445.51825	1.789816	0.015846
447.10611	1.788765	0.015434
448.694	1.787722	0.015026
450.281891	1.786686	0.014622
451.869812	1.785656	0.014222
453.457764	1.784634	0.013828
455.045715	1.78362	0.013438
456.633698	1.782612	0.013054
458.22168	1.781611	0.012676
459.809723	1.780617	0.012304
461.397766	1.77963	0.011938
462.98584	1.77865	0.011579
464.573883	1.777678	0.011226
466.162018	1.776712	0.01088
467.750092	1.775754	0.010541
469.338226	1.774804	0.01021
470.926361	1.77386	0.009885
472.514557	1.772924	0.009568
474.102722	1.771996	0.009258
475.690918	1.771075	0.008955
477.279144	1.770162	0.008659
478.86734	1.769257	0.008371
480.455566	1.76836	0.008091
482.043854	1.76747	0.007817
483.632141	1.766589	0.007551
485.220367	1.765716	0.007292
486.808685	1.76485	0.00704
488.396973	1.763993	0.006795
489.985291	1.763144	0.006557
491.573578	1.762303	0.006326
493.161957	1.761471	0.006101
494.750305	1.760646	0.005884
496.338623	1.759831	0.005673
497.927002	1.759023	0.005468
499.515381	1.758224	0.00527
501.10376	1.757433	0.005077
502.692139	1.756651	0.004891
504.280518	1.755877	0.004711
505.868958	1.755111	0.004537
507.457336	1.754354	0.004368
509.045746	1.753605	0.004205
510.634186	1.752865	0.004048
512.222595	1.752132	0.003896
513.811035	1.751409	0.003748
515.399475	1.750693	0.003606
516.987915	1.749986	0.003469
518.576355	1.749286	0.003337
520.164795	1.748595	0.003209
521.753296	1.747912	0.003086
523.341675	1.747238	0.002967
524.930176	1.746571	0.002852
526.518677	1.745912	0.002742
528.107056	1.745261	0.002635
529.695557	1.744618	0.002532
531.283997	1.743982	0.002433
532.872437	1.743355	0.002338
534.460938	1.742735	0.002246
536.049377	1.742122	0.002158
537.637817	1.741517	0.002073
539.226257	1.74092	0.001991
540.814758	1.74033	0.001912
542.403198	1.739747	0.001836
543.991638	1.739171	0.001763
545.580078	1.738603	0.001693
547.168518	1.738041	0.001626
548.756958	1.737487	0.001561
550.345337	1.736939	0.001499
551.933777	1.736398	0.001439
553.522217	1.735865	0.001381
555.110657	1.735337	0.001326
556.699036	1.734817	0.001272
558.287476	1.734302	0.001221
559.875854	1.733795	0.001172
561.464233	1.733293	0.001125
563.052612	1.732798	0.001079
564.640991	1.732309	0.001036
566.229309	1.731826	9.94E-4
567.817688	1.73135	9.54E-4
569.406006	1.730879	9.15E-4
570.994324	1.730414	8.78E-4
572.582642	1.729955	8.43E-4
574.170959	1.729501	8.08E-4
575.759216	1.729053	7.76E-4
577.347534	1.728611	7.44E-4
578.935791	1.728174	7.14E-4
580.524048	1.727743	6.85E-4
582.112305	1.727317	6.57E-4
583.700562	1.726896	6.31E-4
585.288757	1.726481	6.05E-4
586.876953	1.726071	5.8E-4
588.465149	1.725665	5.57E-4
590.053345	1.725265	5.34E-4
591.641479	1.724869	5.13E-4
593.229614	1.724479	4.92E-4
594.817749	1.724093	4.72E-4
596.405823	1.723712	4.53E-4
597.993958	1.723335	4.34E-4
599.58197	1.722963	4.17E-4
601.170044	1.722596	4E-4
602.758057	1.722233	3.84E-4
604.346069	1.721875	3.68E-4
605.934082	1.72152	3.53E-4
607.522095	1.72117	3.39E-4
609.109985	1.720825	3.25E-4
610.697937	1.720483	3.12E-4
612.285828	1.720146	2.99E-4
613.873718	1.719812	2.87E-4
615.461609	1.719483	2.76E-4
617.049438	1.719157	2.65E-4
618.637268	1.718835	2.54E-4
620.225037	1.718517	2.44E-4
621.812866	1.718203	2.34E-4
623.400574	1.717893	2.24E-4
624.988342	1.717586	2.15E-4
626.57605	1.717283	2.07E-4
628.163696	1.716983	1.98E-4
629.751343	1.716687	1.91E-4
631.338989	1.716394	1.83E-4
632.926575	1.716105	1.76E-4
634.514099	1.715819	1.69E-4
636.101685	1.715536	1.62E-4
637.689148	1.715257	1.55E-4
639.276672	1.714981	1.49E-4
640.864136	1.714708	1.43E-4
642.451538	1.714438	1.38E-4
644.03894	1.714171	1.32E-4
645.626343	1.713908	1.27E-4
647.213623	1.713647	1.22E-4
648.800903	1.713389	1.17E-4
650.388184	1.713135	1.12E-4
651.975464	1.712883	1.08E-4
653.562622	1.712634	1.04E-4
655.14978	1.712388	1E-4
656.736938	1.712144	9.6E-5
658.324097	1.711904	9.2E-5
659.911133	1.711666	8.8E-5
661.498169	1.71143	8.5E-5
663.085205	1.711198	8.1E-5
664.67218	1.710968	7.8E-5
666.259094	1.71074	7.5E-5
667.846008	1.710516	7.2E-5
669.432861	1.710293	6.9E-5
671.019653	1.710073	6.7E-5
672.606445	1.709856	6.4E-5
674.193237	1.709641	6.2E-5
675.779907	1.709428	5.9E-5
677.366577	1.709218	5.7E-5
678.953247	1.70901	5.5E-5
680.539856	1.708805	5.3E-5
682.126343	1.708601	5.1E-5
683.712891	1.7084	4.9E-5
685.299377	1.708201	4.7E-5
686.885803	1.708005	4.5E-5
688.472168	1.70781	4.3E-5
690.058533	1.707618	4.2E-5
691.644836	1.707427	4E-5
693.231079	1.707239	3.9E-5
694.817322	1.707053	3.7E-5
696.403442	1.706869	3.6E-5
697.989624	1.706687	3.4E-5
699.575684	1.706507	3.3E-5
701.161743	1.706329	3.2E-5
702.747742	1.706153	3.1E-5
704.333679	1.705979	2.9E-5
705.919556	1.705806	2.8E-5
707.505493	1.705636	2.7E-5
709.091248	1.705467	2.6E-5
710.677002	1.7053	2.5E-5
712.262756	1.705136	2.4E-5
713.848389	1.704973	2.3E-5
715.434021	1.704811	2.3E-5
717.019592	1.704652	2.2E-5
718.605103	1.704494	2.1E-5
720.190552	1.704338	2E-5
721.776001	1.704183	1.9E-5
723.361389	1.704031	1.9E-5
724.946655	1.703879	1.8E-5
726.531921	1.70373	1.7E-5
728.117126	1.703582	1.7E-5
729.702271	1.703436	1.6E-5
731.287415	1.703292	1.5E-5
732.872437	1.703149	1.5E-5
734.457458	1.703007	1.4E-5
736.042419	1.702867	1.4E-5
737.627319	1.702729	1.3E-5
739.212158	1.702592	1.3E-5
740.796936	1.702457	1.2E-5
742.381653	1.702323	1.2E-5
743.966309	1.702191	1.1E-5
745.550903	1.70206	1.1E-5
747.135498	1.70193	1.1E-5
748.719971	1.701802	1E-5
750.304443	1.701675	1E-5
751.888794	1.70155	1E-5
753.473145	1.701426	9E-6
755.057373	1.701304	9E-6
756.641602	1.701183	9E-6
758.225708	1.701063	8E-6
759.809814	1.700944	8E-6
761.39386	1.700827	8E-6
762.977783	1.700711	7E-6
764.561646	1.700597	7E-6
766.145508	1.700483	7E-6
767.729309	1.700371	7E-6
769.313049	1.700261	6E-6
770.896667	1.700151	6E-6
772.480225	1.700043	6E-6
774.063782	1.699936	6E-6
775.647217	1.69983	6E-6
777.230591	1.699725	5E-6
778.813904	1.699621	5E-6
780.397156	1.699519	5E-6
781.980347	1.699418	5E-6
783.563538	1.699318	5E-6
785.146606	1.699219	5E-6
786.729553	1.699121	4E-6
788.3125	1.699025	4E-6
789.895325	1.698929	4E-6
791.478149	1.698835	4E-6
793.060852	1.698741	4E-6
794.643433	1.698649	4E-6
796.226074	1.698558	4E-6
797.808533	1.698468	3E-6
799.390991	1.698379	3E-6
800.973328	1.69829	3E-6
802.555664	1.698203	3E-6
804.137817	1.698117	3E-6
805.720032	1.698032	3E-6
807.302124	1.697949	3E-6
808.884094	1.697866	3E-6
810.466003	1.697784	3E-6
812.047852	1.697703	3E-6
813.629639	1.697623	2E-6
815.211304	1.697544	2E-6
816.792969	1.697465	2E-6
818.374512	1.697388	2E-6
819.955933	1.697312	2E-6
821.537415	1.697237	2E-6
823.118774	1.697162	2E-6
824.700012	1.697089	2E-6
826.281128	1.697016	2E-6
827.862183	1.696945	2E-6
829.443237	1.696874	2E-6
831.024109	1.696804	2E-6
832.60498	1.696735	2E-6
834.18573	1.696667	2E-6
835.766418	1.6966	2E-6
837.347046	1.696533	1E-6
838.927612	1.696468	1E-6
840.507996	1.696403	1E-6
842.088379	1.696339	1E-6
843.66864	1.696276	1E-6
845.24884	1.696214	1E-6
846.828979	1.696153	1E-6
848.408997	1.696092	1E-6
849.988953	1.696032	1E-6
851.568848	1.695974	1E-6
853.148621	1.695915	1E-6
854.728333	1.695858	1E-6
856.307922	1.695801	1E-6
857.88739	1.695745	1E-6
859.466797	1.69569	1E-6
861.046204	1.695636	1E-6
862.625488	1.695583	1E-6
864.20459	1.69553	1E-6
865.783691	1.695478	1E-6
867.362671	1.695426	1E-6
868.941589	1.695376	1E-6
870.520386	1.695326	1E-6
872.099121	1.695277	1E-6
873.677734	1.695229	1E-6
875.256226	1.695181	1E-6
876.834778	1.695134	1E-6
878.413086	1.695088	1E-6
879.991394	1.695042	1E-6
881.569519	1.694997	1E-6
883.147644	1.694953	1E-6
884.725586	1.694909	1E-6
886.303528	1.694867	1E-6
887.881348	1.694824	1E-6
889.458984	1.694783	1E-6
891.036621	1.694742	1E-6
892.614136	1.694702	1E-6
894.191589	1.694662	0
895.76886	1.694623	0
897.346069	1.694585	0
898.923218	1.694548	0
900.500305	1.694511	0
902.077271	1.694474	0
903.653992	1.694438	0
905.230774	1.694403	0
906.807434	1.694369	0
908.383972	1.694335	0
909.960327	1.694302	0
911.536743	1.694269	0
913.112976	1.694237	0
914.689087	1.694206	0
916.265137	1.694175	0
917.841003	1.694145	0
919.41687	1.694115	0
920.992554	1.694086	0
922.568237	1.694057	0
924.143738	1.694029	0
925.719116	1.694002	0
927.294556	1.693975	0
928.869751	1.693949	0
930.444824	1.693923	0
932.019836	1.693898	0
933.594604	1.693873	0
935.169434	1.693849	0
936.744141	1.693826	0
938.318726	1.693803	0
939.893188	1.69378	0
941.467468	1.693759	0
943.041809	1.693737	0
944.615906	1.693716	0
946.189941	1.693696	0
947.763855	1.693676	0
949.337585	1.693657	0
950.911316	1.693638	0
952.484985	1.69362	0
954.058411	1.693602	0
955.631714	1.693585	0
957.204956	1.693568	0
958.778137	1.693552	0
960.351196	1.693536	0
961.924011	1.693521	0
963.496887	1.693506	0
965.069519	1.693492	0
966.64209	1.693478	0
968.214539	1.693465	0
969.786926	1.693452	0
971.35907	1.69344	0
972.931274	1.693428	0
974.503235	1.693416	0
976.075073	1.693405	0
977.64679	1.693395	0
979.218445	1.693385	0
980.789917	1.693375	0
982.361328	1.693366	0
983.932617	1.693357	0
985.503784	1.693349	0
987.074829	1.693341	0
988.645691	1.693334	0
990.216492	1.693327	0
991.787231	1.693321	0
993.357727	1.693315	0
994.928223	1.693309	0
996.498413	1.693304	0
998.068665	1.693299	0
999.638794	1.693295	0
1012.848328	1.693275	0
1016.217773	1.693274	0
1019.587708	1.693276	0
1022.958313	1.693279	0
1026.329468	1.693284	0
1029.701294	1.693291	0
1033.073608	1.6933	0
1036.446533	1.69331	0
1039.82019	1.693322	0
1043.194336	1.693336	0
1046.569092	1.693352	0
1049.944458	1.693369	0
1053.320435	1.693388	0
1056.697021	1.693408	0
1060.074097	1.69343	0
1063.451904	1.693454	0
1066.8302	1.693479	0
1070.209106	1.693506	0
1073.588623	1.693535	0
1076.96875	1.693565	0
1080.349487	1.693596	0
1083.730835	1.693629	0
1087.112793	1.693664	0
1090.495239	1.6937	0
1093.878418	1.693738	0
1097.262085	1.693777	0
1100.646362	1.693817	0
1104.03125	1.693859	0
1107.416748	1.693903	0
1110.802856	1.693947	0
1114.189575	1.693994	0
1117.576904	1.694041	0
1120.964722	1.69409	0
1124.353271	1.694141	0
1127.74231	1.694192	0
1131.131958	1.694245	0
1134.522217	1.6943	0
1137.913086	1.694355	0
1141.304565	1.694412	0
1144.696533	1.694471	0
1148.089233	1.69453	0
1151.482544	1.694591	0
1154.876343	1.694654	0
1158.270752	1.694717	0
1161.665771	1.694782	0
1165.061523	1.694848	0
1168.457764	1.694915	0
1171.854492	1.694983	0
1175.251953	1.695053	0
1178.650024	1.695124	0
1182.048584	1.695196	0
1185.447876	1.695269	0
1188.847656	1.695343	0
1192.248047	1.695419	0
1195.649048	1.695496	0
1199.050537	1.695574	0
1202.452881	1.695653	0
1205.855591	1.695733	0
1209.259033	1.695814	0
1212.662964	1.695897	0
1216.067627	1.69598	0
1219.472778	1.696065	0
1222.87854	1.69615	0
1226.284912	1.696237	0
1229.691772	1.696325	0
1233.099365	1.696414	0
1236.507568	1.696504	0
1239.91626	1.696595	0
1243.325562	1.696688	0
1246.735596	1.696781	0
1250.146118	1.696875	0
1253.557251	1.696971	0
1256.968994	1.697067	0
1260.381226	1.697164	0
1263.794189	1.697263	0
1267.207764	1.697362	0
1270.621826	1.697463	0
1274.036499	1.697564	0
1277.451904	1.697667	0
1280.867676	1.69777	0
1284.28418	1.697874	0
1287.701294	1.69798	0
1291.119019	1.698086	0
1294.537354	1.698194	0
1297.956177	1.698302	0
1301.37561	1.698411	0
1304.795654	1.698521	0
1308.216431	1.698632	0
1311.637573	1.698745	0
1315.059448	1.698858	0
1318.481934	1.698972	0
1321.905029	1.699087	0
1325.328613	1.699202	0
1328.752808	1.699319	0
1332.177734	1.699437	0
1335.603149	1.699555	0
1339.029175	1.699675	0
1342.455811	1.699795	0
1345.883057	1.699916	0
1349.310791	1.700038	0
1352.739258	1.700161	0
1356.168213	1.700285	0
1359.5979	1.70041	0
1363.028076	1.700536	0
1366.45874	1.700662	0
1369.890259	1.70079	0
1373.322144	1.700918	0
1376.754761	1.701047	0
1380.187866	1.701177	0
1383.621704	1.701308	0
1387.05603	1.701439	0
1390.490967	1.701572	0
1393.926514	1.701705	0
1397.362671	1.70184	0
1400.799438	1.701975	0
1404.236816	1.70211	0
1407.674683	1.702247	0
1411.113281	1.702384	0
1414.552368	1.702523	0
1417.992065	1.702662	0
1421.432373	1.702802	0
1424.873291	1.702942	0
1428.314819	1.703084	0
1431.756958	1.703226	0
1435.199585	1.703369	0
1438.642944	1.703513	0
1442.086792	1.703658	0
1445.531372	1.703803	0
1448.976318	1.70395	0
1452.422119	1.704097	0
1455.868408	1.704245	0
1459.315186	1.704393	0
1462.762695	1.704543	0
1466.210693	1.704693	0
1469.659424	1.704844	0
1473.108643	1.704995	0
1476.55835	1.705148	0
1480.008911	1.705301	0
1483.459839	1.705455	0
1486.911499	1.70561	0
1490.36377	1.705765	0
1493.81665	1.705921	0
1497.27002	1.706078	0
1500.723999	1.706236	0
1504.178589	1.706394	0
1507.633789	1.706553	0
1511.0896	1.706713	0
1514.546021	1.706874	0
1518.00293	1.707035	0
1521.460571	1.707197	0
1524.918701	1.70736	0
1528.377441	1.707524	0
1531.836792	1.707688	0
1535.296753	1.707853	0
1538.757324	1.708019	0
1542.218506	1.708185	0
1545.680176	1.708352	0
1549.142456	1.70852	0
1552.605469	1.708689	0
1556.06897	1.708858	0
1559.533081	1.709028	0
1562.997803	1.709199	0
1566.463135	1.70937	0
1569.928955	1.709542	0
1573.395508	1.709715	0
1576.862549	1.709888	0
1580.330322	1.710062	0
1583.798584	1.710237	0
1587.267456	1.710413	0
1590.736938	1.710589	0
1594.207031	1.710766	0
1597.677612	1.710943	0
1601.148926	1.711122	0
1604.62085	1.7113	0
1608.09314	1.71148	0
1611.566162	1.71166	0
1615.039795	1.711841	0
1618.514038	1.712023	0
1621.989014	1.712205	0
1625.464355	1.712388	0
1628.940308	1.712572	0
1632.416992	1.712756	0
1635.894165	1.712941	0
1639.371826	1.713127	0
1642.850342	1.713313	0
1646.329346	1.7135	0
1649.80896	1.713688	0
1653.289063	1.713876	0
1656.769897	1.714065	0
1660.251221	1.714254	0
1663.733154	1.714445	0
1667.21582	1.714636	0
1670.698853	1.714827	0
1674.182617	1.715019	0
1677.666992	1.715212	0
1681.151978	1.715406	0
1684.637451	1.7156	0
1684.637451	1.680619	0
