# Supplementary material for: Orientation distributions of vacuum-deposited organic emitters revealed by single-molecule microscopy
Source: Nat Commun. 2023 Oct 2;14:6126. doi: 10.1038/s41467-023-41841-2 (PMC10543598; doi:10.1038/s41467-023-41841-2)
Supplement: Supplementary file 3 — Source Data [file 41467_2023_41841_MOESM3_ESM.zip › Source Data/Supplementary Figure 1a.txt]

x	y	z
-0.597529356870095	0.625930684084295	-0.501168081984654
-0.594653199347603	0.672125785022063	-0.441174003783242
-0.391555942536628	0.706015999001401	-0.59010622180952
0.348923826590477	-0.458157913244407	0.817522776299834
0.406167167679292	-0.847146171185125	0.342595383135508
0.919134272757193	0.138763609796964	-0.368696147578493
0.972203327956051	-0.0855171785740068	0.217962155614043
0.349417702931524	-0.751423040641988	-0.559705889615614
0.351154380729888	-0.874365995895795	0.334924926088465
0.999916083211326	0.0126984245697031	-0.00256447826414336
-0.441625953653613	-0.842593361607946	0.30822547596485
-0.275803139567964	-0.667534849389728	-0.69161394799027
0.425039805240106	0.770161452520733	-0.475596994326716
-0.662403456252855	0.7359859401664	-0.139808286670182
-0.692464030427646	-0.193048456529084	-0.695144488574597
-0.274426253867639	0.368652275882023	-0.888136099184792
0.315762387278377	0.550561348123673	-0.772771840022981
0.517094570027166	0.803315446262539	0.295461502474414
0.14860490319337	-0.399984789169624	0.90439413486589
-0.928809407975983	-0.33408639226747	0.160310218504653
0.455987606309304	0.516911430583757	-0.724484558720312
-0.378472204480538	-0.684066592975885	0.623547662019518
-0.28966588531884	0.279426001812614	-0.91543147443895
-0.824964566027147	-0.56157019765685	-0.0638151855226293
0.657413309324198	-0.412044170537867	0.630894081640625
0.472621754837883	-0.811010462654435	-0.344805316546888
0.606349420535953	0.43999732487088	-0.66237658044513
-0.816872049454296	0.380744547273243	-0.433305486397335
-0.500687990378734	0.0810822276145605	-0.861822028411647
-0.0130593102858369	0.99789777767602	0.0634781830562169
0.946345724306565	-0.225813606001053	-0.231166575074087
-0.571725214805144	-0.228917557883569	-0.787862316936554
0.681247627549785	0.730629460098104	-0.0456318090211464
0.113243454055062	-0.467313043544678	-0.876809237774494
0.610668537929534	0.791886070023498	-6.23607044540738E-4
0.622081056081338	-0.712045138050925	0.325586979227927
0.173274506230838	-0.00669306160183158	0.984850825463864
-0.12939024522862	0.958021036659028	-0.255839515631262
0.370178513776907	-0.677420049149404	0.635664962813226
0.587979024169019	-0.551240128374825	-0.591958603287894
0.701743001356786	-0.328614377392187	0.632114982434299
0.745440158607836	-0.593550425767477	0.303342812682238
0.134667857641923	-0.588791135238366	-0.796987808678935
0.247780778022372	0.911628997193159	0.327928738477163
0.942110871381732	-0.312676809666917	-0.121079803108829
0.362520115423649	0.153577040648306	-0.919235148642029
-0.0925176994778153	0.402170853752345	0.910878191458903
0.251036933660059	-0.591340747297427	0.766352776809921
-0.142522564761475	-0.176286818152258	0.973966260339425
0.665398545722122	0.656752321460454	-0.354853721422208
-0.495482045012525	0.497019547045421	-0.71236866363209
-0.996432109183545	0.0702169032826369	-0.0468256156545692
0.332215356283882	0.910360135643689	0.246733419868444
-0.937259507054584	-0.311362805320162	0.156836921351313
-0.561649264290182	-0.453797404302278	0.691822245790645
-0.521966295984679	0.397759933546607	0.754545042473299
0.303677234493624	-0.949895914589254	0.0740127603656922
-0.846262769003819	0.531901541966642	-0.0303327455318075
-0.160114141291203	0.0308402284613047	0.986616613516636
-0.26358150679799	-0.533878964272676	0.803428927025431
-0.0170749488246943	0.9994070781827	-0.0298987993229226
-0.979363500857579	0.151008787819543	-0.134326018288562
-0.264881529837199	0.801605222168131	0.535972800563505
0.342409043002344	0.263311517454485	-0.901899712853949
0.758760240574851	0.0327025369161302	0.650548569594957
0.381712588831988	0.334879319814406	0.861482060572258
-0.483454786108204	-0.594550947212913	-0.642480070474796
-0.444758810742869	-0.416522632272875	0.792905099662667
0.216751335503672	0.705020879608047	-0.675251373840935
-0.390018449127355	-0.837786818970066	0.382097965579916
0.26609895944254	-0.60372772402063	0.751468015974378
0.474139948014675	0.851897080611961	-0.222402054265377
0.046875798097764	-0.299136076595015	-0.953058375563658
-0.0712764743144231	0.544519532964228	0.83571415114842
0.887288640357783	0.321643581692946	-0.330551471102111
-0.0875695177267147	-0.52929948572536	0.843903806115354
-0.745261222623189	-0.626175109600111	0.229107926906685
0.243124860553423	-0.954941338977023	-0.170227322406393
0.33461858623622	0.91295681257493	-0.233538562379531
0.0344423341539671	-0.8337892372503	-0.551007471331913
0.0802495933032653	-0.676621189283005	0.731945195344509
-0.976838309292249	0.00920443546957652	-0.213780719118322
-0.70716216708203	-0.230833907871252	0.668309341865527
-0.247632818682689	0.733286397095994	-0.633221167480401
-0.662204040472727	-0.678795611752927	-0.317367809089966
-0.0740129822219445	-0.965108885629596	-0.251171091770957
-0.958789045442709	0.0445811489483402	0.280599514428491
0.297287709568604	-0.490681370388473	0.81905543798521
0.836625209537645	-0.547464875630741	0.018451794403489
0.574467296707276	-0.807474737035831	0.134059218492244
0.879567598883033	-0.442647799618513	-0.174424093771546
0.568699982337662	-0.64719358490861	-0.50766208617769
0.944679690952124	-0.208584804667563	-0.253125780521055
-0.519286473136754	-0.35618136705877	0.776837429953872
0.234081625435824	0.357095211084105	-0.904261468190546
0.195640056990268	-0.578244235664315	0.792059702309009
-0.345561676716721	0.0137704958675061	-0.938294996804465
0.76472217882079	0.643950369315419	-0.0229763155906027
-0.0773513279400896	0.523023704824548	-0.848800904957994
0.499343661555636	0.210285000086937	0.840497546934343
0.120532861254484	-0.990360260509419	-0.068252353523689
0.560023383057822	-0.550791383845683	0.618872088488267
0.428196698304144	-0.362219584705127	-0.82791579283009
-0.897398356367616	-0.135496669354882	-0.419900991404445
-0.843247830975901	-0.117612355374005	-0.524500171036977
0.153074063119783	-0.966876247869129	-0.204251444319291
0.821163425903683	-0.174116813625107	-0.543483176530024
0.763140567385004	-0.380985870865992	0.521982988814556
0.614254804430725	0.788291861919729	0.0358744430604686
0.641140647855392	-0.20826771544458	-0.738622520893497
-0.807742274426095	0.573486205182799	0.136623535929913
0.708126068786968	-0.393206227535441	-0.586469379705081
0.358399058955568	-0.232185711554357	-0.904234433037009
0.0146700134755177	-0.914430873229092	-0.404476165911055
0.0447503102133243	-0.914331534866378	0.402486340246107
0.837521239712971	0.200195130620858	0.508409365280918
-0.206836702085289	-0.808498816918312	-0.55095212288562
-0.378977717166511	0.918586030838358	-0.112140955229974
-0.612105179337378	-0.702210664118689	0.363630901638388
0.293131788338083	-0.922699968345811	0.250396731369154
-0.44050636892236	-0.071009371992536	0.894936762027387
0.432178376896497	-0.397210252002853	0.809596113038434
0.111057501796494	-0.319099571369953	0.941191635559005
0.054988341833501	-0.932619306044807	0.356647602340048
-0.479769962606508	0.217457471121767	0.850019429915503
0.79240508661558	-0.52445972747809	-0.311506296821369
-0.967328823401068	0.0503408937385777	0.24847684365974
0.293963569559445	0.370034813983043	-0.881282960355188
0.84975622395703	-0.460910429087528	-0.255882661008208
-0.798810200566584	0.169273604976903	-0.577276978692981
-0.855734796998914	-0.100936997481828	0.50747382173328
0.566264265320845	-0.123309859737127	0.814947519974295
0.619683970431282	-0.261983485666677	-0.73983540739036
-0.528845468793347	0.66909637770024	0.522142229172438
-0.605341762291525	0.772987689323088	0.189872017371559
0.362969297716526	0.162977031370845	-0.917437614315393
-0.869974072739487	0.417971121933116	-0.261620438786884
-0.660592212583726	-0.440129282686429	-0.608197454118041
0.372835783129588	-0.927121926860059	-0.037926396525879
-0.789650485794866	0.113986169515463	-0.602875827549193
-0.135528989127111	0.447174043924273	-0.884119487143336
-0.488671723748934	0.548638105287514	0.678377605640673
0.93669984876839	-0.317554185693274	0.147488075673788
0.0953407901350602	-0.927535007445695	0.361370922597733
-0.34945144462962	-0.936446503816409	-0.0308485548493955
0.36115174690111	0.243962970513022	0.900028602172586
-0.525353859635426	-0.821449307346258	0.221865629664701
-0.980876906879102	-0.180738283559644	-0.0722091850611785
0.569619722357787	0.184309751556732	0.800976458694095
0.542404476216054	-0.805331308671202	0.239246457559391
0.557700614188351	-0.6534802834035	0.511794435429711
0.674886875943929	-0.617318722627158	0.404283686750552
-0.963323020958384	0.219200189233438	0.154790291464412
-0.850672820180548	0.189596739958311	-0.490315030570401
0.703914470489472	-0.691897762360727	0.160567445877881
-0.899765543803963	-0.273278217955391	-0.340207262965218
0.0362952267923081	-0.847130401071737	-0.530144074843937
0.343530767121602	-0.703686820526388	-0.62194169393787
0.9635297950308	-0.247784098509839	0.10106124189605
0.775352884780954	-0.226947295222148	0.589341012702497
-0.295637001121206	-0.7002172852691	-0.649841916913976
-0.718434441020279	-0.691561762029154	0.0747949413731412
0.407070028800486	0.793814830112707	-0.451831835028815
-0.0513760582943411	0.857472308139246	0.51195873018095
-0.0284769446519214	-0.725892789667912	0.687218103320502
0.00476594199066239	-0.297465939701659	0.954720535295199
-0.946662823041008	-0.304579322770691	-0.105170982749888
0.712227049402372	-0.107394819898461	-0.693685074625776
0.284124096114997	0.734410908617415	0.616371734678496
-0.359468962898044	-0.904176288999752	0.230753771634707
-0.353892186935173	-0.353495230117645	0.865910758860469
-0.235535170028216	0.928096860657124	0.288373717453881
0.838095812751387	0.272381204802337	0.472656204782101
-0.575519208265275	0.569552021991899	0.586845921143405
0.599456245920718	-0.746171866952755	0.289620016909884
-0.686021699318144	-0.494909716559291	0.533327854625883
-0.432341825897097	-0.861408882854959	-0.266561966751703
-0.875349358260707	-0.0106915854005095	0.483372724710644
0.901226050240918	-0.40735003641687	-0.147843005239778
0.71275146465632	-0.636248194004788	0.295251732011712
0.0209271289764693	0.432174079545396	-0.901547347753789
-0.680389404898776	-0.715129698744351	0.160186677583696
0.492378104509529	-0.0936472148943895	-0.865328840003687
0.162770673102367	0.902697813160403	0.398299342320858
0.517225071929323	-0.16656181336814	-0.839485191826052
-0.0329780262975215	-0.989043937953989	0.143890717483745
-0.47475932110953	0.776120179389065	-0.415019341916379
-0.762969075805115	-0.311544729942322	-0.566408042501388
0.45990326270229	-0.0662924573961715	0.885490993205558
0.920988858323839	-0.121981723752679	-0.369999975559022
-0.947923799817477	-0.0633226120751787	-0.312138937877945
0.889411748765384	0.121860797180168	-0.440564055806548
-0.20935302668087	-0.359177443340109	-0.909484950076263
0.84596261081338	-0.377114397477297	0.377003968574795
0.878042507602049	-0.22325941623949	0.423316179591931
0.837165158288544	-0.442051459749245	-0.322094713836285
0.249888943795659	-0.788859872917875	0.561476283264649
-0.419769286951484	-0.322665017423464	0.848340163061586
0.134168872336167	0.198125829734321	0.970950497856677
0.884059994883122	-0.428182442622054	0.187343858392707
0.627186228926827	0.156994593064261	-0.76288277736041
0.897518588641173	-0.435962525886439	-0.066310323979543
0.12371996914285	-0.977719973121013	-0.169578959176948
-0.991238596205687	-0.0319382513300552	0.128163932111013
-0.37752828053635	0.768133263672649	0.517149578589089
-0.798752470630965	0.504389779287798	-0.32800219696053
0.954349279943786	0.013582255288248	0.298383937590587
-0.147650748023057	0.52501129078955	-0.838189955291593
0.332250783221092	0.397328217332632	0.855417853893782
0.966367861781488	0.182213676232707	-0.181469920123523
-0.498807978989005	0.0381846410109258	0.865870968036099
0.751817755680558	0.650667000599872	-0.106782566806644
0.0401429615101767	-0.435112526463347	-0.899480756856908
-0.724957795019303	0.679029925153088	0.115561914951866
0.311113471338739	-0.17402194341314	-0.934304431736398
-0.983975035082492	0.157043905460195	0.0844413529748187
0.256397851395324	-0.0247974105271056	-0.966253191576106
-0.237755923506034	0.607235397786714	-0.758114300427451
-0.0930402995206883	-0.989874975806819	0.107196244974112
-0.235689348728812	-0.955811277064569	0.175713782988091
0.285020131988237	-0.950895066152663	0.120673516265706
-0.690262714626184	-0.582184550858802	0.4296493146023
-0.893300252979419	-0.413960749668733	0.175074714795163
0.238137328964737	-0.289003979172661	-0.927236384411175
0.207292786138009	-0.80306631789375	0.558671808739009
-0.495955936741647	-0.097123250942121	0.862899057211879
-0.0289980381793901	0.310484924641106	0.950135898359994
0.817732119156953	0.158469487720931	0.553354861513427
-0.87846121606984	-0.273848295883677	-0.39155204341531
-0.912734816926729	-0.14086826144223	-0.383498744310817
-0.355256144607077	-0.514983340377967	-0.780118728689465
-0.295758174041922	0.784733586649772	0.544720387420163
-0.0871708971366646	0.918255093990989	-0.386275571389117
-0.0995392455237088	-0.938365892618484	0.33100058938148
-0.633787141661864	0.577596368026794	0.51448643782547
-0.14882070242784	0.756292115767529	0.637082909955022
-0.931751857180916	-0.253003383370481	0.260437640603279
-0.0709929055436634	-0.304528950670115	-0.949853739038925
0.761422481564684	0.127384343905671	0.635617049406009
0.0192916404184106	-0.877844800274159	0.478556516246085
0.415148820822942	0.242140326782908	0.87693757971408
0.564743003489186	-0.228411437421987	-0.793028092355394
-0.767984167723132	-0.562048259921202	0.307086423741197
0.67007429132647	-0.741713379947412	0.0293548311239279
0.863691534849822	-0.00408082647773587	0.504004245501978
-0.0110631524413942	-0.946278099782492	0.323164609030899
-0.891612740140629	0.0707666262711248	0.447234621004594
-0.69821068938059	0.68745496005668	0.199768644006386
0.541698045135453	0.45908684493591	-0.704132442586777
-0.759240124282783	0.379199134693268	0.528925750863902
0.634342665356752	0.750083336304824	-0.187041095767522
0.722714859363116	0.261684924611332	-0.639690731750049
-0.156199442890612	0.307782186221404	-0.938547739800931
-0.257474713499039	0.264896292347489	0.929266768053793
0.491631063174731	0.812909137405685	-0.312214080470484
0.824558583658961	0.143782246015194	0.547201798101171
0.416856571993303	0.489464122997548	-0.765934377531283
-0.106341241829403	-0.987190945605228	-0.118935180670972
-0.247990435768105	-0.967844453619718	0.042164645914498
-0.326901125770803	-0.370747482401434	0.869299694157763
0.121609635994391	0.873189852740778	0.471964593485412
-0.248088309227903	-0.343967511213006	0.905615007635348
-0.444459879604322	0.894701279499203	-0.0443287252760633
0.461681138830881	0.741653468016972	0.486621679979653
0.265175596438203	-0.724703797386431	-0.635992381328054
-0.409164379975661	0.873265889550289	0.264558493167533
-0.669241608410548	-0.567573188692703	-0.479558489706167
-0.505066288672582	-0.859254435949301	-0.0811779424964237
0.423932054172763	-0.633641035415823	0.647132638399599
0.431462190410284	0.476584836663143	0.765968192361227
-0.487621914760815	0.691740533503694	-0.532653642203844
0.0760958765097862	-0.916119207316658	-0.393617854731852
-0.925357272988554	-0.241241134865108	0.292432269382469
0.0665280067346725	-0.932896391734642	0.353946813247975
-0.547092355082987	0.74846308781113	-0.374823906913606
-0.834586018616799	-0.280920808006274	-0.47386672932214
-0.353497334778877	-0.646062997527855	0.676492599759638
-0.689752467747134	-0.528781668875072	0.494602345221322
-0.771194441952209	0.615107170275357	0.164019211612126
-0.471600836100387	-0.225693316977168	0.852440718209343
0.207213807355292	0.978276658576234	-0.00610060048217574
0.243574444809367	0.0377748813516228	0.969146298643646
-0.700835297200237	0.376840748692135	-0.605657441400176
0.982335106490899	-0.162505028303221	0.0927893007392713
0.762042375477404	-0.562709906547099	0.320388793578224
0.259761531571172	0.332028753839163	0.906797029847259
0.436967063208227	0.570401763079297	0.695486602564857
-0.342711392445023	-0.214829690959109	0.914547486668028
-0.673510079553762	-0.735956088728022	0.068940613600675
-0.243802914492257	0.282935195132114	-0.927635604232952
-0.0631709049103455	0.854448026398833	0.515682079343414
-0.92968352249098	-0.266103190829332	0.254710894622141
-0.373815312054687	-0.0308037545839268	-0.926991500056495
0.708345851538114	-0.492403181840601	0.505752173620634
0.368758145606391	-0.0340526625937153	-0.928901418999462
0.637512113761452	0.0830390253055429	-0.765952234205052
-0.935085968815044	0.27997318392497	-0.217322909993739
0.763274172172866	0.0327130725311042	0.645245994159903
0.335701962655973	-0.544122150174997	0.768918251804355
0.823188030403286	-0.245809280436865	0.51180002369272
0.980590083352507	-0.0482945169977733	-0.190028229636218
-0.376577724689653	-0.176248117538744	0.909464577832261
-0.661633687143136	0.428484720009876	-0.615338694342748
-0.771691222351247	0.106937278118378	0.626942641630533
0.251133565095483	0.0118659822003886	0.967879708925057
0.505720047173917	0.601846610262127	0.6180840489791
-0.270529230482895	0.777387883458084	-0.567874998663344
-0.305447362213398	0.765646288079042	0.566116304718087
0.0696852526021537	-0.178514022100964	-0.981466611496851
0.508521253878421	-0.761759424806664	-0.401408411810389
0.93355955162394	-0.338501408908309	0.117827669665486
0.896297212448112	0.336394150111629	-0.288946851044302
0.848962692631266	0.527979319756473	0.0223648033696442
0.64732779778941	-0.762201863661076	0.00387830384255597
-0.218615770171122	0.845044924978828	-0.487961289243332
0.604756718050387	0.72091961091223	-0.338443830753472
-0.0504767326752992	0.688202116091719	-0.723760973571598
-0.788036226656149	-0.287891006215398	-0.544166954176587
0.21512731552418	-0.483047577192795	0.848755133288472
-0.811841683337966	0.0106009527386623	0.583781381165938
0.488897683004381	-0.788777896336931	-0.372570108574524
-0.692248942352376	-0.0502842956741754	0.719904779412228
-0.112907597482284	-0.757836686271336	0.642600522387011
-0.101087670973654	-0.993449530373834	0.053285207864199
-0.98527757765677	-0.170329857042759	-0.0146913160268727
0.201364438341039	-0.386588069136647	-0.900001126539738
0.150178594711156	0.717816162620296	-0.679842883592713
0.138058508622632	0.550128373106294	-0.823588866668507
0.225493803678115	0.478687097832045	-0.848534741110763
-0.18270134850491	-0.426044968621224	0.88606201925544
0.0561764815248086	-0.0772230082378564	0.995429962338983
-0.0379041949972148	-0.749644563046971	0.660754342472094
0.127314969990329	0.421637138054062	0.897782279971008
-0.852897693469172	-0.461759909851915	0.243604823697145
-0.505776755263841	0.601567056985486	-0.618309752296212
-0.837071261889631	0.347742229124419	-0.422358904963635
0.591196432833476	0.64670018719573	-0.481939462677608
-0.314037063951356	0.493866009848506	-0.810849607992214
0.842911996220691	0.248646019332552	-0.477152516180441
-0.354920786442402	0.934894541979711	0.00185222235500455
0.646441840513731	0.0547475390785385	-0.760996487375641
0.573753595811368	0.747971754907531	-0.333684079863085
-0.894314693534035	-0.396644389744792	0.207061481239528
-0.563957838615087	-0.416353668863542	-0.713162799568561
-0.903951814500855	-0.361054817997962	0.229151773855386
0.510063799854473	-0.834813747575337	-0.207173663715341
-0.308868862097718	0.862158979200898	-0.401599203945584
-0.351266709674869	0.329346473566248	-0.876437447296536
0.769340059234927	-0.58086532302935	-0.265916057729517
0.634641937547454	0.188793674975497	0.749390792174056
-0.577466592988546	-0.745089170761005	-0.333728125270974
0.664301112883918	-0.695711185628528	0.273294671760237
-0.70641813428388	-0.0107813438300604	0.707712640963902
-0.516657715914367	0.832516409554021	-0.199953075518811
0.237795051809843	-0.293368964202647	-0.925952571235385
0.659477730125168	-0.737588887922646	-0.145092232328234
-0.80469231476029	0.177279125676597	0.566606027293275
-0.200139474204059	-0.974886152671004	-0.0976789649599647
0.723776716810018	0.100949887772909	-0.68260997968265
-0.695561929163297	0.458973308491113	0.552754108796447
0.0319304496767731	-0.942061585207659	0.333916780140609
0.620376164267995	-0.665736426680505	-0.414642526761067
0.965760976864527	-0.247934714531964	0.076381364845286
0.68953858616812	-0.229647507797216	-0.686875942472727
0.827303969707137	0.268686790011669	-0.493331076033162
-0.664777197916538	0.747041676053531	-1.06627234566178E-4
0.662167206687446	0.564445728560531	0.492884986480129
0.99939880168745	-0.00563208659397125	0.0342098638741386
-0.659378072544631	-0.627863373947098	0.413531306073789
0.384748656041922	0.165432883288209	0.908075125086512
0.555048986024829	0.358367985160845	0.750661714971908
0.392282860707786	-0.733553556778705	-0.554989492271905
-0.0318817915196282	-0.929204708654532	-0.368187670602569
-0.00108326106841518	0.992503095509302	-0.122214696129033
-0.647354760413041	-0.195158900913738	-0.736780033364583
0.877721886308207	-0.274022649295928	-0.393085077264967
0.211198916366935	0.870388394274714	0.444768547491071
-0.327225933956757	0.786084729409366	-0.524398690249634
0.429077124709855	-0.810214682170246	0.399305634629028
0.375388932929717	-0.599605083470215	0.70679338770999
0.388608101920829	-0.00873881900357447	0.921361696709774
0.776806219591732	0.254247031132632	-0.576134137474811
0.674305622866064	-0.47960676981587	-0.561506254032843
0.0534503737095595	-0.286396958049653	-0.956618962790417
0.864568237977454	0.463147060049138	0.194978364564895
-0.249791743048105	0.0447425969935845	-0.96726531268275
-0.489991322206201	-0.102628645966325	-0.865664984384685
0.870821397786765	-0.0588105956235547	-0.488069059661753
0.0914493709141218	0.5062065156616	0.857549984584662
-0.571791032084068	-0.437302096186305	-0.694133915249284
0.4526029012105	0.581612448969897	0.675927195058075
0.127609247325218	-0.97421530084961	-0.18606565397084
-0.628489378268379	0.0078944353507813	0.777778104149454
0.666623051274694	0.540733354806321	0.513050822540144
-0.984851306762953	-0.15743307921495	0.0726823853227369
-0.698186366403197	0.621344231687183	0.35562219210528
0.178204515213668	-0.520967366269119	0.834767125634497
0.885737468966192	-0.340111191587629	0.31590111336652
-0.532301289126073	-0.687472617707407	0.494000746454139
-0.995086690735365	-0.0956136645007213	0.0257002934240922
-0.429902750291682	0.883204734373084	-0.187438049692741
-0.137548259916227	0.661668814370432	0.737071812161912
0.675122325775739	0.281265930510311	-0.681981907071827
0.951183689931456	-0.191466457004745	0.242054092819002
0.975786057420709	0.0898751347515155	-0.199409203139542
0.222680513574357	0.592063025126924	0.774515824984756
-0.619470568377134	0.400580502284578	-0.675123304370354
-0.231134191111849	-0.0142590098012831	0.972817385915033
-0.485167067318772	-0.867218591878871	-0.112003708371334
0.724884760434718	0.550900540224111	0.413582735217857
0.52934797324118	-0.25107038634666	-0.810403840270512
0.996861569922132	0.0715062520913588	0.0339686079230351
0.432240493445619	-0.530002484099963	0.729565297059664
0.480359013152306	-0.868140116524431	-0.124851738331072
-0.0374518604633431	-0.00625763565389375	-0.999278840036082
-0.896060920191971	-0.23101692059713	0.379085755077314
0.586526171593321	-0.424838472851992	0.689564588723108
-0.0927619522715274	-0.833064189455399	0.54534326479548
0.130357051965302	-0.370549863957019	-0.919619398079635
0.0317247018651671	-0.961963872731249	-0.271328308238311
-0.316251442614913	0.195486633574057	-0.928315679678992
-0.873114501272457	0.462534509242224	-0.154054845518745
-0.266660027405271	-0.499531930072603	-0.824233147005239
0.749628604230089	-0.60761446469365	0.26241497292475
0.666957393163794	-0.343432025429436	0.661227857560154
-0.865519024875193	-0.404006533910116	-0.296066779860607
0.179215040074098	0.665866659937164	0.724226180550914
-0.0570640099043568	-0.981698258395136	-0.181692675244742
-0.936440775624279	0.14729056964315	-0.318408796741539
-0.618603342687912	0.683733015739401	-0.387090516033713
-0.185284625400882	-0.688713274996868	0.700959080427056
-0.347135158223706	0.923339213925371	0.164139812211054
-0.778040053081152	0.39039362758441	0.492185423740854
0.52422021118585	0.797825567815943	-0.297770941368414
-0.631439170375663	0.754004610812	0.181001715432587
-0.0506632346087413	-0.892360712760419	0.448470283274931
0.129404620863047	0.546425522203443	0.827450054555552
-0.00756560555802654	0.648997487054891	-0.760752931909551
0.247887424173699	-0.816157618707293	-0.521956479375982
0.195633580614426	-0.179603195188124	0.964090345566325
-0.313449758058304	-0.888455399873437	-0.335255501981583
0.384966885269227	0.802644450400571	-0.455590148584532
0.415599203080485	-0.560406713696175	-0.71639487550032
0.403313536819901	0.514387759210937	-0.756798139659297
0.605685437327198	-0.596171782189664	-0.526995594982122
0.143277432542251	-0.982659102886347	-0.117697344229595
0.631593106143076	0.461974606887468	0.622631199719152
0.941816014657408	-0.315185794149166	-0.116792592664932
-0.822455349111281	-0.533312382163385	0.197851211139724
-0.884790376621474	0.436265387956947	-0.163763551221891
0.0346473857523953	0.0813503814894031	0.996083166252725
0.434522611403671	0.223848596493911	0.872400083692477
0.889315937401959	0.102997349592478	-0.44554316228599
0.120653330364827	-0.124151845990971	-0.98490054980638
0.840011258835682	0.192710162955236	0.507192151085819
-0.0666027760846389	0.198797138038036	-0.977774906676228
-0.982464836244524	0.180987837163536	0.0447911636585281
0.62909308295425	0.126087081976561	-0.767035814507871
-0.184688600339801	0.699511574224839	0.690343159906733
0.181960335031686	-0.981465833945203	-0.0601269762536276
-0.640545533526369	-0.0899626836204023	-0.762632372139575
0.314804603619623	0.543634805493782	0.778048365974526
-0.33048368687797	-0.693943163319025	-0.639705728276939
-0.107871501521301	-0.827024913338456	0.551718707202375
0.339483648776322	0.379432496177809	0.860686837971739
-0.498218895790016	0.859204558580238	0.116384957759654
0.549891094081817	0.0954309954730079	0.829766659822225
0.405149228563092	0.232913338124228	0.884084543196272
-0.640543318415785	0.728755734121332	-0.242114306099768
0.0996999619105293	0.994962083749227	-0.0105056887654066
-0.449297515457042	0.853570339279744	0.263722237412761
-0.120109414674791	0.694686887450774	0.7092135481718
0.109329094828176	-0.677151519979477	0.727676417106901
-0.593951936619953	-0.414500140997693	-0.689500348149513
-0.124538171717207	-0.970340384407465	-0.207195034142491
-0.675901174942876	-0.492009187486009	0.548711728633713
-0.20105547917841	0.039273106081033	-0.97879227491388
0.3069707226469	0.917478351026278	-0.252987056656546
0.578305053723029	0.773186840130843	-0.260279417332387
0.451364803112702	0.868622211674355	0.204365525216424
0.240630629066687	-0.182477540936381	0.953309418504182
0.154618148442108	-0.772129876424527	-0.616367327252977
0.617126872332306	0.278901755165774	-0.735777299466895
0.274173884554195	-0.926576965647353	-0.257456419147412
-0.711035418623364	0.440024275647782	0.548458996009495
0.0108417651408547	-0.943152284151432	-0.332184022837595
-0.935320629992747	-0.28492551621516	-0.209744533467493
0.417460384065333	-0.906471776233517	0.0635275265383304
-0.553821580512919	0.795639934659052	-0.245435839546533
0.186614407845826	-0.120209826218129	-0.975051106591321
-0.477371650511081	-0.388437122475751	-0.788183296683636
0.585423308269437	0.59672406435442	-0.548816855749903
0.693824141631193	-0.644307059824262	0.321677591930732
0.105114497356218	0.277829207946685	-0.954862227579072
-0.205354504406206	0.316695086507342	-0.926031181819591
0.903647363869776	0.382726619867847	0.19220243550938
-0.834680690982057	-0.464689064730448	-0.29558791792233
-0.972708682459659	-0.119815530383812	-0.198700925378923
0.0792345493045298	0.921168274576223	0.381012986800678
0.822313257030369	-0.55153642762033	0.14003026929886
0.751799846767808	0.61215869311875	0.245068816537407
-0.186352717774695	0.947795910042894	0.258757758306776
0.530769309295846	0.833087262813677	0.155722679296326
-0.40487307116255	-0.367665764852379	0.837197516481577
0.74935763197173	-0.195749811265235	0.632570273404739
-0.274764921378766	-0.828152204213804	0.488536758735245
0.0169785091129687	0.834114472023768	0.551330008061244
-0.39185750399457	-0.505488900968787	-0.768718848188669
-0.381030413905688	0.924310319520945	-0.0215929827941565
0.411299183415682	-0.910932735820343	-0.0321641498015963
0.985163286304484	-0.168939661489342	-0.0302107612220584
-0.352639908785624	0.583253813225194	0.731751381337908
-0.0700302930482922	-0.196464006381472	-0.978006979654088
0.754787598560698	-0.514216971314626	-0.407279495519954
-0.701923025877164	-0.376078892346036	-0.604870839498173
0.410062573400012	0.096822104917148	0.906903614446415
0.523427620340742	0.402907412658413	0.750792343520718
0.663870213476664	-0.533171831867148	-0.524408368890008
-0.557000257432306	-0.586763590013127	0.587757775495359
-0.210482814363939	-0.948184372295017	0.237998699561449
-0.391011325330657	0.859793080550269	0.328429599916089
-0.524491461951467	0.84004530435596	0.138681624483981
-0.893360000635658	-0.433038029685482	0.119941544555561
-0.767392137688882	0.467698245068941	-0.438597376386045
-0.966089235321508	0.0552085438454607	0.252237202018989
0.852720342760483	-0.505365533037611	-0.132188104835705
-0.838419529805656	0.295906961219644	-0.457702700824694
-0.713082582040213	-0.412441514271703	0.566926122608694
0.0780974628427099	-0.701835519704297	0.708044977087565
-0.5539857177634	-0.831486937413893	0.0415848220416512
-0.476570936609974	0.622870545726388	-0.620413108859898
-0.670357005294479	-0.496523137332149	-0.55144016860078
-0.811230025949751	0.307679989200674	0.497231203006248
-0.23265237524837	-0.968139870609665	0.0926178342825632
-0.126856777801002	0.423694049535748	-0.896878314106182
0.0864331449972185	-0.806271090887034	0.585197607177031
0.601938534883225	-0.650528043713166	0.463123379419953
0.717017146611751	0.256228077972807	-0.6482542583918
0.959137971321672	0.267960531866859	0.0908377968170569
-0.64698790534961	-0.75340379995713	-0.11742812500198
0.180561014274825	0.980150401219536	0.0818713082418291
0.356827648641865	-0.919850686328367	-0.162937853262989
-0.518509510914939	-0.77598279577635	0.359163733901225
0.870669832699838	0.103080099015585	0.480945460123466
0.957270674787179	0.218408864622029	0.189553219563836
-0.0814399510986926	-0.210616677764083	0.974170492990145
0.952122731283442	-0.104217226459094	-0.287404026211416
0.942730695454471	0.219639490433466	-0.251032527952169
-0.188655339033134	0.739818282109433	0.645815819340886
-0.763840377561681	-0.00765554332583499	0.645359799075535
0.374117771623223	0.202890025380036	-0.904915206280104
0.22304789875408	-0.969301157249903	0.103464493500851
-0.361263259087306	0.911163133904632	-0.198168113092667
0.352522671997454	0.872082162757569	-0.339411943113169
-0.609058944904158	0.45927285500961	0.646618625067015
-0.104681852717014	0.74581817576156	-0.657873056459551
0.469660549461722	0.828948701421029	0.303748281792181
-0.00327904772698567	0.973918238548421	0.226875544007602
-0.240181838841911	-0.944528248863221	0.224006855676107
0.0741128895452662	0.239102277893748	-0.968161856462685
-0.388433656046208	0.305675796248172	-0.869299489496355
-0.566639772753851	0.0696744516556652	0.821014517971483
0.0511109458879418	0.548930699507671	0.834303756642902
-0.723424425778285	0.16744526575319	0.669790402412726
-0.943875729422278	-0.315111361151832	-0.0990123097427872
-0.577110801785724	-0.0951603512505447	-0.811102724697748
0.430230681092476	0.873149178961726	-0.229155127206806
-0.281160162232385	0.330333036211852	0.901015564993479
-0.817463772690675	0.00613309293473014	0.575947363488524
0.925672130665169	0.36044956154036	0.114922670066304
0.2198189894757	0.472448802708533	-0.853505559844314
0.121610583883492	0.947971289524037	0.29421301828038
-0.352916430976474	-0.883699806502641	-0.307448605028587
0.74384904184894	0.523316166532721	0.415726824712949
0.364427054963648	0.381593203148789	-0.84945838563238
0.408506900232311	0.16523780531517	-0.897673983223985
-0.231791571825331	0.419563131487306	0.877632865113487
-0.424544868985951	0.485234284816559	0.764401297131464
-0.430301276727291	-0.840098831927721	-0.330264687547037
0.805754999077752	0.121635987825057	0.579623643347159
0.529060023381489	-0.592762573281791	-0.607229794539042
-0.0804885414879145	-0.465049513262606	-0.881618140071631
-0.0704188922699141	0.993787282683144	-0.0861859407834677
0.941209498267454	-0.306310682857625	0.142472614696376
-0.0876226522632001	-0.118335947115747	0.989100032570307
0.149844879924632	-0.0543495205954245	0.987214587398009
0.163205860738659	-0.956914127857207	-0.240164941088067
-0.449453182134987	-0.253076317470795	0.856705442146924
-0.51413999935468	-0.392269436066064	0.762748156728013
0.708556464383707	-0.705197364969691	0.0253852953472059
-0.877994968300797	0.277934759460176	0.389714132566803
-0.948349304829366	0.295796383192901	0.114621532530568
-0.763007463379121	-0.272673506107703	-0.586062087064752
0.0317188889257814	-0.740925966675334	0.67083725596566
-0.910950993661503	-0.243634305423486	-0.332882280044968
-0.806322897920101	0.58561309732323	-0.0830703589327985
-0.768142772093595	0.0558455603130228	0.637838502344984
-0.341973948377917	-0.86648549402971	-0.36367115264605
0.813695019266034	-0.330052081355144	-0.478503959455704
0.240921379191881	-0.496275226307075	-0.834067016972943
0.239200405238299	-0.693633816053034	0.67945220241128
-0.866225042881945	-0.0343042784126453	-0.498475066143494
0.647645544871362	-0.142878941381564	-0.748425585023629
-0.670848140368692	-0.201398671622252	-0.713723579288691
-0.84491315637506	0.403670046463232	0.350959045720019
0.61336802484991	-0.334048546709352	0.715675369516857
0.781593708314379	-0.345541601766044	-0.519338306475013
-0.350792750493292	0.777108734942362	-0.522538477317827
0.579852811966919	0.269327514292997	0.768917034860597
-0.836813403074593	0.247513741453242	-0.488344423769266
0.192411211962362	-0.166376473588783	-0.967107436920705
-0.612611112137515	0.789521540206685	-0.0369237435168956
0.036648161230978	0.987661430258818	0.152255743594435
-0.968292786940974	0.237789327176617	0.0765853421940048
0.487016703989674	0.370916603440258	-0.790718409629735
-0.206985437147132	0.94862048230879	0.239324485486233
0.952930292842741	-0.0412761746985399	-0.300366666567552
-0.135911003767104	0.328509773720702	0.934670812438792
-0.445071848590551	-0.890949232507415	0.0901138984099405
-0.792573084268526	-0.252789986626057	-0.554910018610832
-0.53423293931523	-0.54749933430273	0.64408046507302
-0.939284693615318	-0.261029198834566	0.22272858302374
-0.567306961936653	-0.443392626247968	0.693949414530436
-0.706692275306065	-0.205494356956402	-0.677021489527336
-0.524606802966077	-0.524962331206678	-0.670225524055718
-0.57163166728955	0.372022638409999	-0.731325094238009
-0.230633408202606	-0.890184458546997	-0.392912026772203
-0.0241779940565744	-0.294069193399049	0.95547827505236
0.611394706086752	-0.332451770863688	0.718103288823198
-0.872041408988138	-0.152635281253559	0.465022850972541
0.927576224843134	0.130256344176278	-0.350193706264964
0.243510250903775	-0.192752591739998	-0.950552048065909
-0.502702686303595	-0.626691859469826	0.595438764657963
0.568220941242632	-0.623069622740086	0.537502750831905
0.0430163143179145	-0.751746640095913	0.658047555885597
-0.0676555284894216	-0.968522684963642	0.239554875082171
-0.144150937615209	-0.600289688061086	0.786684687528733
-0.973786098813773	-0.226543201161372	0.0204648910236911
0.462856212962889	0.590205857361729	0.661378236758332
0.894350991707627	0.42824938252196	-0.129378398510508
0.943546865672718	-0.329556140518442	0.0333476014996404
0.244155160764111	0.167858920946615	0.955097712347218
0.678035437242706	-0.582345705687022	-0.448487931733929
-0.77528035266009	-0.0966675176426942	0.624176069560541
0.0202679529891716	0.569505049320913	-0.821737919825788
0.15428759670784	0.756819586420833	0.635153092657131
0.888061567097404	-0.150028722050226	-0.434554985708919
0.159621873442675	-0.0184870974195066	0.98700510877485
0.647004937456237	-0.456347466500784	0.610844989113905
0.670272342701987	-0.72946077818025	-0.136462301407586
0.136807189353914	0.554421096388657	0.820914758559183
0.479431290931246	0.185888544121284	-0.85766606930697
0.229583660732395	-0.42794395827035	-0.874159774471817
-0.28578847162908	0.898596488561288	-0.332940385398404
-0.445963181124055	-0.324442863348558	-0.834178439845997
0.12201275875722	0.522607494778718	0.843797542720744
0.563203641271181	0.179919926910209	-0.806492701987754
-0.862988870108765	-0.339876292991648	-0.373810534269236
0.945309756007581	0.275206494771454	-0.175073842799252
0.421714789559581	-0.781076792878597	-0.460516753108074
0.729021727305979	0.196905716440118	-0.655557365871982
0.951703765876304	0.0512959421070205	0.302702276734442
0.988437571435847	-0.130399172189866	0.0773771495094205
-0.0489367499920121	-0.998657309778154	-0.0169932965277235
-0.209477907503687	-0.975153239013267	-0.0720775048805908
-0.696670233531473	0.576040251941038	0.427584159967263
0.695390539412223	0.629906901989578	0.345903588477873
0.659290727976248	-0.226935757288119	0.716823477620967
-0.276661133480545	-0.86053094879562	-0.427720824120327
-0.656161105546515	0.0287016180135967	0.754074811070743
-0.973192420668756	0.0480188939585418	0.224923760807715
0.350191215697119	0.745145767591797	-0.567559598182082
0.344922129358352	-0.903435048458034	0.254624896458556
0.616966563470465	0.686385579662093	-0.385002721537625
0.715653270835338	0.0225935621597744	0.698090199681686
-0.839262451424965	-0.41286345784603	-0.353811111758207
0.973099815324783	-0.121103008142103	0.195986761884082
0.0317066704090938	0.0520030157487425	-0.998143463338114
0.495755654877803	-0.654723843223172	-0.570581299879132
-0.437566378375281	-0.552083882744775	-0.709745764995462
-0.663350152624116	-0.7476924172927	-0.0303747285841478
0.955889275088749	-0.0517835869986588	0.28912653611846
0.446896416140226	-0.866387781661473	-0.222835825281156
-0.607158784207942	-0.727042467306131	0.32057364441349
-0.83641889106848	0.392765234394591	0.382281191421625
0.700916403737566	-0.373531612301462	0.607610343545161
0.0360281740729745	-0.988795356642385	0.144864465468332
-0.418168847574688	0.834429565540212	0.358973696906096
0.978633861030672	0.105765632553265	-0.176321856316248
0.482216172080508	-0.569913893341197	-0.665331284068847
0.211984916272041	-0.578350151096308	0.7877648748199
-0.272822141576711	0.94717256852417	0.168618517668799
-0.335770721093556	0.589418523190617	0.734740653139668
0.500249033027627	0.142673534977186	-0.854046349662615
-0.691404484088311	0.675267611511499	-0.256853055707211
0.665652293165402	-0.0552318188120347	-0.74421533899427
0.316402221055512	-0.842275250830952	0.436419564580686
0.0360204729126013	0.369641289173679	-0.928476086320576
0.374222890003651	-0.7779890827907	0.504668421496532
0.25029169700258	-0.587479534328733	-0.769559525414678
-0.325743217805375	0.254199049315521	0.910644935955219
0.744080785048309	0.527367452112674	0.410155282513927
0.670326384514708	-0.183639300063819	0.718984802131109
0.191181152222152	0.965472186380835	-0.176955430433826
-0.982365821878561	0.109545836975934	-0.151516011055274
0.392479198938286	0.394370503017703	0.830922369869969
-0.485085439304313	0.0861206559973835	-0.870215691185537
-0.341300398360409	-0.171003215790092	-0.924268325903508
0.67695311874428	-0.575420783214372	-0.458939426577573
-0.35025909546099	0.0494691957243909	0.93534558571751
-0.359266133920161	-0.389926283441279	-0.8478710624262
0.25679894126471	0.270335030636516	-0.92788645586412
-0.31937030552262	-0.237241915737706	-0.917452386430757
0.443008123527248	0.89339037434045	0.0748160512503681
-0.172391986138371	-0.810947076608891	-0.559147424258362
0.651555562214627	-0.738362898052996	-0.174056255635821
0.623098534171156	-0.372767253157579	0.687599295874502
0.259029573912704	-0.934745335402248	0.243217675719388
-0.253652081764076	0.365863701103226	-0.8954352984062
-0.290156081051737	0.564747101970101	0.772573724278188
0.644579591970026	0.761766031784438	-0.0650358549966586
-0.0138588151240229	-0.227070147378075	0.973779791027241
-0.0842544207092039	0.725517440645791	0.683026819319518
0.466389092986484	0.881011562076216	-0.0793715404365448
0.822376367836823	-0.424333697732938	-0.378996072000496
-0.6641140150038	0.1333141631528	0.735649311138399
-0.200477663197983	-0.925166481955804	-0.32229751352469
0.842051309555425	-0.509879295134549	-0.175990614718769
0.680958236032843	-0.405450174262587	-0.609840993185499
-0.596030515125347	-0.269640423776804	-0.756334361843279
0.494467412347489	-0.0721668709074157	-0.866195082455339
-0.399513673356777	0.528849907625598	0.74880344550848
0.735789189664831	-0.5511682877735	-0.393481622093332
0.517523032137687	0.831514943511936	-0.201873252124586
-0.550487008401869	0.810587299168943	0.199780589664659
-0.761015265866424	-0.528084868523319	0.376805170817711
0.672984520606782	-0.624309223843238	-0.396648242209534
0.279388786172024	-0.208277702035041	-0.937316544714925
0.61096767696695	0.197527466067176	-0.766616852052373
0.869747433725594	0.426595078010629	0.248104899074663
-0.367121229246362	0.818384719159132	0.442118145390425
-0.12329619874579	-0.37241165118108	0.919841078360507
-0.542824868832619	0.837496321905921	-0.0627779624621856
0.885502363746287	-0.250387169883659	-0.3913972776571
-0.88933710253414	-0.301100908810061	-0.344118817808523
0.866469773986471	0.498972912066136	0.0160051176838804
0.817661912181333	-0.330487930558102	-0.471388083348943
0.432655511027235	-0.834109296597175	-0.342156236400753
-0.0736055358029581	-0.0775016097985418	-0.994271454673116
0.229901149870086	-0.425008860696821	0.875507241327907
0.139002954921542	-0.292354846557784	-0.946153699045379
-0.482442764265768	0.141497712445038	0.864423146717177
-0.571072067627539	0.657164704675751	-0.491946383769655
-0.57505539815036	-0.149422865490541	0.804353216147437
0.331715117653513	0.0503068951803944	0.942037311902997
-0.817983893333859	0.572479647065332	-0.0562974594660792
-0.234476173183759	0.206087643532736	0.950025687753875
0.507102580995767	0.816978082922927	-0.274579286128816
0.619008820184288	-0.746261665006016	0.244788904725081
-0.891626522225783	-0.0417672621975589	-0.450841037031985
-0.706467731460352	0.376215511854949	0.599470794155131
0.558250650324274	-0.81382481889491	-0.161385797278424
-0.738722375791656	-0.605643976570501	0.295777999771117
-0.840838704415375	0.377504780640165	0.387918050303018
0.165135574885514	0.540676594199484	0.824863056750681
-0.225494532395381	0.557234775697139	0.799150561917808
0.451980449958266	0.154348579260983	0.878572813678889
-0.41170542904648	0.317884921781397	0.854077172272909
-0.148451402083167	0.67264390794127	0.724922309167705
0.22103776183541	0.195043613542755	0.955562816699654
-0.57717265588008	0.744559579818702	-0.335414307095765
0.879910724666515	-0.473552169117404	-0.0388002543941388
0.194237605951429	-0.1076410645984	0.9750308475358
-0.626280826150855	-0.269671939455844	0.731470691050521
-0.357597068176672	-0.512949075113371	0.780389379202323
0.218303407555976	0.618901548960272	0.754522693458603
0.22286775556561	0.161155648422303	-0.961435811955606
0.313976656422264	-0.213816734495947	-0.925041114368105
-0.573775357027557	0.7811231580851	-0.24622845402402
-0.703392403381646	-0.559808332515284	0.438011138798374
-0.410242528803954	0.905437318585378	0.10901527266149
0.589697177030797	0.481945998062234	-0.648062724089038
-0.0881134687369315	0.992577866496967	-0.0838164397208253
-0.798988289548186	0.438733884882234	0.411254533617573
-0.26478493199371	-0.186033872499806	-0.946192548095689
-0.341778786243154	-0.938113308719186	0.0559524912590826
-0.503441968446694	-0.00154833803581542	-0.864027654103644
0.372339575340494	0.0462052007122078	-0.926945694235863
-0.351516477351276	0.868613234142159	0.349209415141758
-0.924441965650819	-0.351851849026794	0.146994314448129
0.0697175346743775	-0.747432694182665	-0.660669231178333
-0.446948451848258	-0.759689749956731	-0.47234369393602
0.937498086965139	0.167809001938147	0.30485648394815
0.466721766189848	0.78947181447115	-0.398628959209262
0.281313519664816	0.125856332700896	0.951326908676967
-0.940725820591925	-0.229297323244196	0.249915321708566
0.987010748865749	0.1470401293149	0.0647223454035082
0.311920448879841	-0.710876451204005	0.630365215326955
-0.947878457627804	0.317190915871877	-0.0302713140364726
0.0759188877852188	-0.379456955446696	-0.922089334848083
-0.45867646636609	-0.888542330800972	0.0104127602821454
-0.464799605044942	0.883406824326138	0.0596130009651774
0.363380081710786	0.61714972705104	-0.697911979132533
-0.451106241797584	-0.880473585578142	0.145840404930974
-0.488335309085464	-0.00346421048347599	-0.872649199361422
-0.906392480297967	-0.174276662154945	0.384812053718996
-0.741067952083906	-0.659267888383894	-0.127216908231598
0.275588563220622	-0.688728008134236	0.670600234590953
0.782264304317199	0.618043925224269	0.0780016966771006
0.251022751445287	0.966774613244494	-0.0483158922384369
0.484666001060805	0.873788217153556	0.0399126418486392
-0.005288875423191	0.966407628704993	0.256959769180994
0.803116900657468	-0.455093745673168	0.384568493935097
-0.868520820106182	0.0327083146198629	-0.494572291173711
-0.863002353136558	0.0754778943165983	-0.499529804866832
0.385408146227384	-0.812697933665229	-0.437015594044238
0.925266488384226	0.368734320233494	0.0889771125350058
0.997350115249918	-0.0636494184978651	-0.0352349135923409
-0.638944546550185	-0.721425335487364	0.267011894399338
0.489414366635314	-0.179983390754411	-0.853275780028649
-0.0737061601686475	0.901095881823265	0.427309739784089
0.482499771995536	-0.185680948908143	-0.855988642002233
-0.181230359065976	-0.931523050444505	0.315309948215057
0.765412241816932	-0.637612177297141	0.0871482153528028
-0.158030516039854	-0.673505779092731	0.722091629593414
0.501564150201478	0.709667413889869	-0.494778298731396
0.807596863632873	0.0681718381713069	0.585781449288634
0.494630669370371	-0.745970616011479	-0.445946567388598
-0.679035031715898	-0.680838907543737	0.274535621873082
-0.328573198402459	0.802359736747008	0.498255462728559
-0.166035017863379	-0.819588718002426	-0.548367309534629
0.0246715319837094	-0.579646552160582	0.814494438334558
-0.998981708411834	0.0301835491727477	-0.0335335595770729
0.478417796839572	0.747990412532651	-0.460029079979087
-0.64516256771294	-0.426146753111281	0.634164179085164
-0.561275930827597	0.297496367140682	0.772311621699241
-0.327572565272614	-0.796567665247248	-0.508110390725547
-0.235390894564155	-0.752774243562798	0.614753662034431
-0.394031985384986	0.593535678942574	0.701750804998287
0.0638302424055217	-0.135072544966029	-0.988777582548701
0.934322625778216	0.179304289661192	0.308044157009991
-0.19869006673477	-0.345147211749841	0.917276217724107
0.963776213441598	0.218796432128184	-0.152523872531982
0.667631011296717	-0.734266090138887	-0.122972117274915
-0.936637357607814	0.283629462107677	0.205584018245489
0.460713302778937	0.873428986802188	-0.157686580457016
-0.0825819911090676	0.786251362599441	-0.612363461969266
-0.422264664844438	-0.467452701452087	0.776646975613091
-0.0828794039069086	0.597175102524892	-0.797817586502341
-0.679600099445955	-0.022816502421789	0.733227871844957
-0.997292892332066	0.0643082583153378	-0.0356557823696327
0.344451417237189	0.937961389739862	0.0397699952295525
0.813039829104229	-0.295252948377474	0.501788733198121
0.319660413995286	0.752824639017345	0.57538880994747
-0.847609592649733	-0.462013758909393	0.260962190798912
-0.241030989886814	-0.0194421173608513	0.970322660761208
-0.0116013010314226	-0.198945782003631	-0.979941827680267
-0.248011302275239	0.880930568709621	0.40305300775045
0.131429112275638	-0.91428624367753	0.383154085282239
-0.158407916448685	0.914702681571661	-0.371787488132669
-0.151991376005258	0.377081827045171	-0.91362350962106
0.295928515551478	-0.752286572193959	0.588635054155087
-0.760499346046629	-0.0643563241836867	-0.646141631687833
0.745088993760397	0.537241256864368	-0.395239450586494
-0.548550945593977	-0.532194063501487	0.64487311842077
0.0436884625774217	0.482894468440421	-0.874588046217912
0.900852286343316	-0.348831061030352	0.258422230178558
-0.0100558134862809	0.931534847690333	-0.36351300960719
0.662359546597445	-0.749138754369042	-0.00842364135207362
0.272728667447288	-0.456610396987026	-0.846832934713676
-0.614340073624198	-0.596250247148758	-0.516790012204629
-0.665545649268694	-0.574214612465806	-0.476787759459339
0.977280623238833	-0.190005884476792	-0.0939167040845803
0.114796573194504	-0.95251063220683	-0.282037661165567
-0.73227834460042	-0.423164184701698	0.533573330307105
-0.17141123455193	-0.236452509912702	0.956403889173066
0.837852515485138	-0.5152683576689	0.180282228409849
-0.503070593864957	0.218824010772949	-0.836083745744169
0.880274728458066	-0.234744573141222	0.412324372089286
0.66093752501389	-0.429775897688517	0.615186366717066
-0.156247259249821	-0.987114360968535	-0.0345258214471519
0.707701772226063	0.673399531857	-0.213755168552393
-0.359404665566872	0.370439753762497	-0.856506085910162
0.474213559760793	0.743936796425203	-0.470828570356136
-0.0278960585897033	0.999251078973223	0.0268158737692753
-0.429840820113243	-0.732720959897334	0.52759536037716
-0.355675360534178	-0.667145658090184	0.654531671350056
0.694786608615425	-0.668218154771765	-0.26600012428962
0.902382354495206	-0.0882574975893451	-0.421801731166379
-0.85962814648285	-0.07043824932401	-0.50604140424142
0.174373823583677	0.0567989915087391	-0.983040001328735
-0.157669622457203	-0.842337877953559	0.515370924207894
-0.0553704447221707	0.62053109863194	-0.782224564611663
0.0599421470372666	0.481635723228516	-0.874319146032333
-0.558291267103856	0.746861652083249	-0.361259648622776
0.978432209394926	0.16016967676268	-0.130445721525478
-0.545844490478736	0.820029453752229	-0.172062451432119
-0.124457141482273	-0.314932717804857	-0.940918595410946
-0.0395245446825986	-0.352870334614454	-0.934837064582228
-0.868897093792793	0.0529834240221392	0.492148958321897
-0.791209427124749	-0.471964149668196	-0.388892637956676
-0.910566751916583	-0.336090623040851	0.240647633290039
0.308418204845934	-0.403598469101085	0.861386374781301
0.367947358994513	0.706042005426421	-0.605078034291777
0.778867642063756	0.130643106173539	-0.613430986301943
0.57955310546525	0.0216649746105318	-0.814646442833153
-0.25529472345351	-0.639813146079082	0.724888779249054
0.627797876966551	-0.212227430987044	0.748885400587387
-0.530232214352774	-0.445200848744409	-0.72156081042405
0.520325614186833	-0.57636192823945	-0.63013346435275
0.0275485427536484	0.667112370026983	-0.744447555942749
0.935480148497223	-0.281165840014563	-0.214062285740668
0.855750293149086	0.128300705374528	0.501228854691798
0.58350532386381	0.766786932083353	-0.267505771542953
-0.134660060270533	-0.990117753895938	0.0391599487742049
0.931086425076871	0.331817143335524	0.1515765563213
-0.680140697952886	0.323014713385208	-0.658080637858943
0.809495278347983	-0.287577031456324	-0.511875810437542
0.790651827011649	-0.280306304026854	-0.544332678025071
0.67963361310651	0.0904238222483073	0.727957199501315
-0.641551846894977	-0.675474343505211	0.363518416331069
-0.416880443247383	-0.510548377107299	0.75203128304012
-0.134480278716089	-0.626196343792658	-0.767979943525317
-0.0272300090557223	-0.418241413153135	0.907927666133428
0.600601451889834	0.135712687309723	-0.787946674903192
-0.211329424748432	-0.85043639193078	0.48176531373196
-0.540637413769684	-0.141525983152424	0.829265688983433
0.316584293325672	-0.914837227900897	0.25069350144367
0.283030183785346	0.912322099836751	-0.295909278691789
0.415828800252871	0.835216530748981	-0.359860744794281
0.8462623713928	0.0963527147824986	-0.523981061793914
-0.734932895030053	-0.668214012513767	0.11560135502232
0.648530844264476	0.114176097031797	-0.752576615969559
-0.126056096126649	-0.891278697026111	-0.435582535068553
0.727541159617409	-0.0498041182009168	0.684253908189632
0.437643317974875	0.680951851026361	-0.587173656438804
0.421603401397006	0.827463996962724	-0.37088260361056
-0.449509227892839	0.435847751987199	-0.779729562814498
0.183035265546871	0.406709477967668	0.895033793829849
0.685032349200385	-0.444801849959448	-0.576959266171932
0.708854427912569	-0.408320796444154	-0.575151742777466
-0.463873095125498	-0.222813716851752	-0.857423932020444
0.19192943466733	-0.684388324040728	-0.703402952812257
-0.666351918792538	0.734352467606084	0.129234568294857
0.234047932454195	0.745759058661649	0.623750744879722
-0.892388908358201	0.448917469010865	-0.0459906757521254
0.207536174145763	0.0835795559663266	0.974650293308021
-0.583146761432697	0.575812759793067	-0.573044082327048
-0.719717431275098	-0.0191931233086638	0.694001760182518
-0.346145131117728	-0.845023233436703	-0.407577333957214
-0.980234668299314	-0.0157776473080997	-0.197208166437281
0.25234737007096	-0.266568511585883	0.930194621275116
0.534961106785996	0.0390162455725036	0.84397532357749
-0.869720682687011	-0.479077622474208	-0.118619415573085
0.926008554019246	0.0786476030549839	0.369219057494181
0.99356269420808	-0.112890372866246	-0.00943060931764584
0.131239614933847	-0.960515401457035	-0.245329017924595
0.942745184640036	-0.310815781169627	0.120934143292703
0.377087509998583	0.173550309487426	0.909772114257129
-0.55487397364824	0.595663477215607	0.580775253673247
-0.810407136601157	-0.4897797481593	-0.321490390585671
0.352521615766917	0.855794511829312	0.378608325238513
0.245181402539087	-0.955797016288313	0.162290306251868
0.31341847305242	-0.68956401187859	-0.652893815464194
-0.477288751093044	-0.61815607843384	-0.624562655604175
0.932850733871053	-0.358278133823604	-0.0377662169155636
0.994072227715577	-0.0213303316868124	-0.106608738078646
-0.620463911635621	0.202394195109778	-0.757668215080777
0.515440573758604	0.837897511956149	-0.179579437523055
-0.949002192804226	-0.287158267137041	0.130134421532595
0.886348645599157	-0.441938388211072	-0.13811784631227
-0.483086005334532	-0.392943953141791	-0.782446778470732
-0.715648868689382	-0.1223495454132	0.687660734287477
0.155333975652344	0.292399741514223	0.943596178018146
0.796917768201476	-0.569844581447113	-0.200497440682276
-0.625834382222531	-0.7504523065439	0.212491556611278
0.152322221317824	-0.835501271483917	-0.527954132706205
0.256063478410338	0.459141355495496	-0.850658986138486
-0.493256958395098	0.194734413951884	-0.847806629496157
0.209208075650087	0.933019474400347	0.292756966565253
-0.0367059553684906	-0.344743576314679	0.937978965345307
-0.558955264731553	-0.524770636939545	-0.642016191879101
-0.801179477329227	0.584927976375976	0.126375264823352
-0.786990067946382	0.408201832102169	0.462620683954124
-0.36075606694158	0.756219282476651	-0.545882273915669
0.402208901638977	0.852690310204573	0.333387513751786
0.685944627515414	0.724622736423321	-0.0663464983335055
-0.951323877838018	-0.274466927077502	-0.140181259075061
-0.209205009504346	0.974370210118044	0.0826798502224479
0.738152363930073	-0.430921908846801	-0.519073594108075
-0.698189747308645	0.188044054048748	0.690775296670344
-0.745932284785627	0.34269392902283	0.571091846838483
0.808871628673299	0.577921045551633	-0.10832337437466
0.315704281342963	0.794256813058838	0.519121297628349
-0.804180741972858	0.245149192215673	-0.541475029706806
-0.485722108627347	-0.840764760391887	0.239141487144694
-0.520664610025982	-0.166623355364988	0.837344028051437
0.315813610136864	0.884657125829625	-0.342992031060763
-0.78578380079876	-0.152388755393819	-0.599434304683823
0.191701706802456	-0.975547729697648	0.107503872910651
0.443422580617688	-0.789279348439201	-0.424752310324195
0.114299100867072	0.986975722330055	0.113201762671988
0.77887949453577	0.599953253732094	0.182764401150707
-0.575052407460408	-0.219604209553519	-0.788091821947394
-0.989821585354294	-0.10094611939879	0.100315054428724
-0.207547407774464	0.354175898187306	-0.911857174490235
-0.0917974140352791	0.939779914893481	-0.329221728230744
-0.926872985862156	0.0821276359250169	0.366280656732429
0.00241872233941387	0.605045442830166	-0.796187265593148
0.243280840565122	0.409098582381059	-0.879461643568232
-0.631381445574056	0.530390068362133	-0.565724177994567
-0.659981720884753	-0.494033784431285	-0.565998893937526
0.391927662919562	0.896198284326063	0.207897431945253
-0.981954448076519	0.1631017387727	-0.0957250474643998
-0.13451952834494	-0.989058331628682	-0.0605649496800121
0.333310732792105	0.61827579347428	-0.711785781404307
-0.0633005585726192	-0.820421855538627	-0.568243801760257
-0.773645166949893	0.576864329095526	0.262108186579972
0.815060092465397	-0.394637943600932	-0.424190922982477
0.31832272752613	-0.367900062543536	0.87368197023905
0.0810695731235931	-0.993675670567787	0.0776941827630452
0.234447959944092	-0.89568810138687	-0.377858411461274
0.951087396356514	0.249927369540054	0.181573881509918
0.860805523765547	-0.0246146835615038	0.508338438058632
-0.320349044217842	0.314652905329432	-0.89351555052862
0.507185059850303	0.205400796629618	-0.837002883990589
0.216741697518157	-0.858399089963895	0.464945199895757
-0.545452224298672	-0.0120405457622506	-0.838055425533048
-0.628087108132478	0.192236514797982	0.754023677994336
0.0223401013853336	0.940021829812022	0.340381960959966
-0.51539390263939	0.823217876906926	0.238078668223324
-0.912558978941273	-0.23517668124772	0.334556480360147
0.973840006660946	-0.203495873220434	-0.101119093196399
0.16993964997223	0.559627243365333	-0.811133690491669
-0.768891748343918	-0.265496992577028	0.581650089195547
-0.180105726224617	0.249295553542844	-0.951532266591559
0.54780541070173	0.460049304041486	-0.698758806639926
0.143825980081683	-0.0397705215436192	0.988803515906822
-0.0352559793987935	0.615334074808181	-0.787477613838382
0.972561933879495	0.100911269031695	0.209619179826153
-0.0455407605413861	0.930193164357256	0.36423442466679
-0.852450888681324	-0.51199049007715	-0.105798017263939
0.721289010054479	0.625617987664829	0.297227686269029
-0.116688603814952	0.924407865856029	-0.363116878268167
0.667446183909754	-0.259255095473793	-0.698070474275471
0.599121900731157	0.375473104034587	0.707158324713015
0.182161627026433	0.483261253369564	-0.856315188835724
-0.285647772792056	0.125690833316982	0.950056400598944
-0.551655141399265	-0.788742864060642	-0.27122186372262
0.682402183978365	0.622148802471569	0.383742266221419
0.748868161223945	-0.587181458448122	0.307269282486558
-0.742069274847125	-0.647561670262313	-0.173196635460812
-0.874683025173539	-0.454336164883042	0.168843876858582
0.83347370237598	-0.520274489956909	-0.186107610128532
-0.516570029017312	-0.337777098020235	0.786804954975553
0.900006437781831	0.335172290624441	-0.278653813088615
-0.0241084230343825	-0.99200631541964	-0.123863853106324
-0.428115685421087	-0.68224076797504	0.592675707625393
-0.264606575805628	-0.2907633007971	0.919478147075827
-0.973174604040109	0.0215286141122048	0.229058308790108
0.337253234628129	-0.357329121018114	-0.870962774752909
0.296455921561278	-0.864232939745519	0.406466865107197
0.49670988824297	0.213321904338739	0.841292489001863
-0.488303104522437	-0.336444975738812	0.805211063270904
0.850029292488778	0.213401203225503	-0.481570481210108
0.969347473915145	0.238520107426242	0.0589375361522746
-0.426111090193904	-0.557687154173273	-0.712330244257451
0.306883206854375	-0.377120403636512	-0.873843749483744
-0.416839123031337	-0.0671150619220331	0.906499152770518
-0.67416691341756	0.637214426755988	0.373439080958432
0.646714929409009	-0.707758375897047	-0.284320033460667
-0.193729661947839	-0.0289204115344475	-0.98062858814041
0.0745404105682433	-0.0217291248073283	-0.99698122967658
-0.0440102210225296	0.900614080343893	0.432385682847933
0.225933612308141	-0.487306619864114	0.843496449942741
0.0305252703947401	0.925307603697411	-0.377986833642501
-0.92775733223465	0.160469696223157	0.336921072476764
-0.696200232890791	0.703135681887252	0.144587166027133
-0.319018639540651	-0.90320068890167	-0.287150871830787
0.724918477338048	-0.688027215819053	0.0333429378754888
-0.680906114935202	0.653507823529347	0.330597016365522
-0.761242335713872	0.260201325959271	0.593974221903549
0.137516592462128	0.917660830375458	0.372810658635492
-0.467896824527668	-0.759998450679485	-0.451081939964023
-0.732423976932343	-0.0453030895212603	-0.679339935595163
0.881066758927922	0.0988081445950038	0.462556285087491
-0.641313370623529	-0.744531395099869	-0.185445847540815
0.411436227795952	0.611044569897182	0.676272699475741
-0.0307679437661856	0.540095832333504	-0.841040917870456
-0.873141889052529	-0.285625161406651	-0.395020896603213
-0.31191977757057	0.909097761120809	0.276129160150571
0.952666042165975	0.0105849180280399	-0.303834447708217
-0.0778005920793351	0.664653053977018	0.743090429026729
-0.428288285596584	0.252966083296035	-0.867512135432469
-0.377339241999506	0.224491054605622	-0.89845359526761
0.00316040024109685	-0.314981062039381	0.949092694328041
-0.833284326510783	0.278114352644955	-0.477796649260276
-0.152701511216157	-0.628384720591971	-0.762767914505358
0.209355075844258	-0.954902908651437	-0.210549013930891
-0.459555185570485	-0.832686880982658	0.308936222632844
0.00151590957541468	0.288212458841184	-0.957565287897843
0.892641399181665	-0.284434995234504	-0.349697106011685
0.766909524385609	0.258422720292826	0.587424445391146
-0.787194443027333	-0.363693311168603	-0.498048275047815
0.841043739453214	-0.0738316253455498	-0.535905140323722
-0.987544870282868	0.15678963560815	-0.0131201884078507
0.0449997537341526	-0.92614601088812	-0.374471078562668
-0.0204601422439931	0.757027886208953	0.653062142587794
-0.757316061452437	0.641160135284253	-0.124040573960485
-0.26549623558068	0.105301117704654	-0.958344104955333
-0.658997900848879	-0.579859795606459	-0.479045283993077
0.611876153285453	-0.114452485607199	-0.782629031903961
0.161974721539281	0.743856729057064	0.648414494146143
-0.780660960724133	0.0738017642975712	-0.620581794760239
0.53312301594868	-0.0491440145020054	-0.844609208867871
0.618445503068969	-0.690970618137265	0.374278993004919
0.892212940368685	-0.116143324188217	0.4364250190871
0.872801232960125	-0.394913687692062	0.286812111000814
0.893831727293199	-0.316215653684477	0.317919020583789
-0.121563070071842	-0.954887821213555	-0.27094587816156
-0.201119598179095	-0.681694520891925	0.703451126528495
-0.832844021334772	0.172834215173476	0.525831883963206
-0.625155697860933	0.720941149515707	0.299038814147897
0.945469250927003	-0.308154215300683	-0.105493483893331
0.621389325146774	-0.648831549440829	0.439195773025937
-0.842068031405309	-0.52183436273239	0.13641967730818
-0.426094797514214	-0.869148008725651	0.251047729445134
0.857221702233687	-0.50158347639632	0.116554577026231
-0.0238479733388545	-0.951527132362743	-0.306638860135442
0.654499721579912	-0.532108392587421	0.537113370704779
0.469946348997646	-0.525520934819592	0.709209543174741
0.658617357234899	0.58940711908819	-0.467784592218553
-0.0344730298865425	0.411737312521847	-0.910650314713463
-0.508120373867531	-0.427787777309104	0.747536824006455
0.706145068112542	0.565820552446426	0.425683268651182
-0.800058483245093	-0.516239444370468	0.3056194683976
0.147769685414847	-0.699331035141822	0.699357007085698
-0.405585552189655	-0.310323687509756	-0.859767159657404
-0.325739320758757	-0.151262038127651	0.93328114238588
-0.99553956227446	0.0689656942893179	-0.0643794451480415
0.748367860629141	-0.640422543048475	0.172639831825357
-0.806383598027197	-0.247957240480785	0.536901014830356
0.798027081470743	-0.563284284126873	-0.214157868160303
-0.579678278469085	-0.623027889552702	0.525175534760163
-0.653814194422397	-0.650055293410113	-0.387240383587874
-0.141182635862607	-0.319446927769476	-0.937027813711807
-0.798925149818017	-0.592696817781839	0.102122902326271
0.684116787268842	0.599134298881731	-0.415959509183833
0.980853124265775	-0.081739321439126	-0.176764905874271
-0.201943430086683	0.573664429999108	-0.793806004511571
-0.87556193871604	-0.300643100315964	0.378160042447922
-0.769250709684552	0.636652546643603	-0.0541006515859783
-0.259885234027897	0.333284614763071	0.906300739653508
-0.0483903803572894	0.717754952478436	0.694612265426946
0.652239083187001	-0.0729341304414301	0.754496382350593
0.833545232758158	-0.417306005021698	0.362019396053553
0.898045917675718	0.263170312868435	0.35249810803848
0.948944304597907	0.254339967404909	-0.186590159846826
0.241675066037447	0.969903723143444	0.0296636189343388
-0.915847667307666	-0.367525225374725	0.161704233093526
-0.0151097230170663	-0.381558977153407	-0.924220992633252
-0.361091282237428	-0.898726118263379	0.248806049450911
0.805941019394847	0.407365014945841	-0.429549552269548
-0.493066830811933	-0.594209693923796	0.635452547402294
-0.824740939363898	0.422067882605595	0.376378912015518
0.223443184307903	0.973642088563871	-0.0457627224204082
-0.350723596163975	-0.360714094895053	0.864221210592433
-0.342315915714903	0.693868521417877	-0.633534757399811
-0.872416285952042	0.354802627984976	0.336162043039662
0.237889907149748	0.700991189323812	0.672324136534359
-0.904038168584346	-0.422905175157087	-0.0621787951637469
0.793938562037744	-0.597104874766058	0.114574553195936
0.378224628468926	-0.532057250636239	0.757536277986044
-0.926995293376455	-0.237769895203616	-0.29007792572473
-0.983561687619207	0.171557191013545	0.0563430284880005
0.212778431016739	0.31794533306687	0.923924295857108
0.285428396706563	0.692133997752561	-0.6629337519757
0.0621016410961429	0.934404812533155	0.350757797472908
-0.475993710299948	-0.386584159470043	-0.789925740434966
0.776816506232978	-0.367598288150172	0.511299925868421
-0.361667360020784	-0.452824510621033	-0.814951951513964
0.616502944988738	-0.0154544227616669	-0.787200914403253
-0.344438270958706	0.612157306692745	0.711776446197583
0.962752614671268	0.191181622488258	-0.191198823653271
0.766837114321992	-0.629625440837247	0.124630029883739
-0.399066801296162	0.892287332723027	-0.211113722825578
-0.898692908981292	0.399690546948124	-0.180550607938751
-0.170518344912134	0.674585136313227	-0.718232822915865
-0.227834140533324	0.542034395566655	0.808882141248114
-0.310210427870505	0.678987695454155	0.665391012760357
-0.227538947657688	0.220522588227317	0.948470250129311
-0.488041754647339	-0.872507810156466	0.0233530926584668
-0.765802990740857	-0.642569453728965	-0.0255005197362431
0.12595807435658	-0.356265229587668	-0.925856171168734
0.0236889193181067	-0.906963376447338	-0.420542826457407
0.223609884753681	0.959713651349761	0.170142078432567
-0.0138376266213239	-0.148468269043987	-0.988820354349854
-0.716852749525898	0.102469606051574	0.689653619821426
0.123599749796588	0.976707702136053	0.175400018353286
0.622982923972611	-0.323747007232736	0.712095605762585
0.67055507183991	0.728050460939531	-0.142472530529609
0.479226106433427	-0.734618392131633	0.480289659325071
-0.93531197435212	-0.121295570623215	-0.332383656608936
0.0649349342633615	-0.784691828237932	0.616475619151986
-0.552738577921065	-0.813033876013737	0.18290976171839
-0.782026908659414	0.405752644774098	-0.473073678607704
0.709279268139095	-0.0917993155575023	0.698924749491134
-0.502002622623359	-0.791828220859736	0.347852606040797
-0.790681296828649	0.196019370749172	-0.579999563048512
-0.691493172307067	-0.717956642601522	-0.0798464275785698
0.877353712064407	0.143718296627413	0.457816027615156
-0.492225142562865	-0.395761134374201	0.775298351312456
-0.479308835961765	0.600442756353883	0.640102754338028
0.098602865279546	-0.957580211217351	0.270772254936868
0.460215294731563	0.162222077388805	0.872860744966115
-0.0860577517413229	-0.995657642736409	-0.0354953775273142
-0.108242821729353	0.405959421526628	-0.907458230233124
0.745423316854441	-0.0144820217122941	-0.666434055054848
-0.0904362285933844	-0.689480291649939	0.718636358657229
0.855795700895186	-0.478564647718445	-0.196442348498071
0.959147699926285	-0.0710153585562507	-0.273847601003266
0.950340689881139	0.29444899410379	-0.100758935224166
-0.627356972360187	-0.399354986579919	-0.66853483374078
0.552037257987976	0.127167434036189	-0.824065112423629
0.107206927421355	-0.847090849287345	0.520522591024172
-0.600506386885848	0.793152316330336	-0.10149621869374
-0.288070455027471	-0.941704519441091	0.173804519516868
0.252509053172452	0.788795762539715	-0.560393096910858
-0.372532214080176	0.244655774309808	0.895188975339504
0.114002583812755	0.11150101785376	-0.987203592933895
-0.666243502415907	0.386504077654489	0.637757158678002
0.827620001333069	-0.364055105339345	0.427210736838167
0.359385210415354	-0.337645920540327	0.869964081371862
-0.857812931251331	0.305477448608972	-0.413328565876292
-0.292264422261369	-0.723158403818842	-0.625798234630311
0.552916730402706	0.739253493759734	-0.384431217781293
-0.479081359197745	-0.86885905195915	0.124759765541175
0.332663515885845	0.934166565970275	-0.129103881513191
-0.677923824656849	-0.561103523562326	0.474954865022532
-0.204716796905597	0.978267242717027	-0.0329277222342795
-0.117171484363432	-0.620685562046264	-0.775254975036848
-0.0269823658141824	-0.601538382917121	-0.798388079703426
-0.304519679927377	-0.642013997600853	-0.703623330640408
-0.602223897604211	-0.752219451118779	-0.267380392910467
-0.259720996155916	-0.615162885065768	-0.744392120453554
0.699040128860393	0.619264710680021	-0.357566939675965
-0.853860994789785	0.518437087515083	0.0463075357309862
-0.791978277395851	0.604764323586614	-0.0838482024251257
0.738211876706314	-0.644339166723568	-0.19967539486807
0.584881888989474	0.091861698032937	0.805899872420024
-0.401780553266269	0.873390331210664	-0.275248462965331
0.123726070923396	0.844168141180846	0.521605223122943
-0.783014379618038	0.341103279811234	0.520131746592532
-0.32184275061581	-0.918854758674051	-0.228305007255865
-0.176723346383946	-0.297032028208501	0.938371372677792
-0.612350144149742	-0.529636690994001	-0.586951681582663
0.310170840725705	-0.718053303560802	-0.623051765753801
-0.804576059897057	-0.129934745619774	0.579460374591095
-0.844179913680929	0.496372698514083	-0.202421385993446
-0.397950521395021	-0.207171947324957	0.893708658771423
-0.283874719053175	-0.025175905410927	0.958530812060427
-0.88604788781118	-0.143732700845957	-0.44074941998019
0.349138827567671	-0.890793145260138	-0.290843001363662
0.326645089440096	0.926356269308974	-0.187528792073728
0.794188629806453	-0.569955048589374	0.210750238134229
0.255181054869514	-0.245324998913904	-0.935253053533414
-0.807258159378611	0.212925294004912	0.550451708408267
-0.301455557254083	0.715175826261008	-0.630593438383651
0.970294592803551	0.173111349447793	-0.16899959724377
-0.207979195335684	0.424086376244078	-0.881416700427039
-0.340652968856353	0.609555878990911	-0.715819240588691
0.640152755960769	0.678845191476294	0.359685494627385
-0.0161257526068981	0.426820675827797	-0.904192496534208
0.270056477460713	-0.958275808024465	-0.093685509747078
0.22672171738183	-0.775503137814841	-0.589230130005899
0.569555777627185	-0.768549100574882	0.291442097468835
-0.608171349493197	-0.715585655301384	0.343605558136815
-0.482528345550207	0.786831431479624	0.384789155481681
0.837858230506444	0.407516206653491	-0.363213610548062
-0.718932156783592	0.0756255897505074	0.690953923295455
-0.934258934656168	-0.250117459454801	-0.254168250359873
0.0987321286936629	-0.828388808947325	0.551383666764305
0.195267210201934	0.918403723467597	-0.344100737198872
0.685896221786942	-0.399489183311941	-0.608239069244287
0.423923749647946	-0.570255754598632	-0.703631315982717
-0.773372729867558	0.615819009155628	0.15053759882429
-0.67680034783251	-0.578143429655011	0.455731789455744
-0.518267112460501	-0.372693729629892	-0.769739296149298
-0.420958297427419	0.443638954287074	0.791188087666947
-0.0469984380548317	-0.608047181281269	-0.792508531282983
-0.762911756631508	0.1106281654949	0.636967079677326
0.800308766971993	-0.119187237132261	-0.587622565949051
0.217559415567516	0.701159429181801	-0.679001734583478
0.772453659173022	0.534288129626819	-0.343295119350805
-0.416597160100241	-0.646817203285622	-0.638806944021573
-0.213094564257034	0.782044018968345	-0.585660190793214
0.418025846153147	0.322178596994788	-0.849385273940169
-0.613150705745122	0.589080757043549	0.526336464369758
0.783309089304763	-0.477152064611115	0.398437922203564
-0.437921295077207	-0.685041205148271	-0.582188531806413
0.257542857010083	-0.750031874925107	-0.609199362605882
-0.943236183831562	0.228340798177781	0.241176245510221
0.450481161571443	-0.624775219081838	0.637748107555393
-0.20030646650023	0.978113627909215	-0.0563120802001293
-0.248811147966553	0.745916272653191	0.61782030303215
-0.0652255191970418	0.512254509427713	0.856353285283854
-0.707333958594724	-0.706373428326644	-0.0267441726883107
0.414560212892448	-0.902361166964837	0.117831041073335
-0.917402902787876	0.133356177205561	-0.374950722038907
0.665182147189265	-0.709458676490672	0.232811291420289
0.550087393565234	0.78380280518611	-0.288196151991995
0.839673019165121	0.0397989746646751	0.541632036074097
-0.407310914151271	0.888194263484974	-0.212623539443874
0.752547490621955	-0.480347657048134	0.450486850781427
0.644209026345355	0.679320456728852	-0.351451913417575
0.0999375124234221	0.738087033554456	0.667263084929326
0.126626940718986	0.979861755010103	-0.15439092898442
0.998267922431388	0.0389921338622159	-0.0440541546439262
0.569229325659954	0.69967920852554	-0.431771907337413
-0.38729845016574	0.759537617633169	-0.522592114272064
-0.0900566041042194	-0.930369633525512	-0.355390142056332
-0.432041498501771	0.12386879034291	0.893306591463048
0.472912071429231	0.740815797577458	-0.4770179522368
-0.534708900098342	0.800988134769443	-0.26926641103968
-0.0105908686141922	-0.774040694285668	0.633047262920991
0.133422595930384	0.859624400850378	0.49319803361107
-0.811964516245637	-0.124553773960951	0.570263081174008
0.687850406717161	0.292443807899606	0.664333077002955
-0.606331122535833	-0.542872652652773	-0.581078181354436
0.547916834528105	0.369306686131663	-0.750599569690225
0.841001216446077	0.209715161953776	0.498734904315831
0.84307522497745	-0.412877921074332	0.344609906007589
0.00489495369921041	0.823568876592965	0.567195155952239
0.227387454232498	-0.971751296659573	0.0632009738698831
-0.683631379754928	0.239850054515205	-0.689289553064187
-0.561423150144235	0.737921258777337	0.374534727797829
-0.68657859129064	0.473269756230507	0.551928959032662
-0.910574673802165	0.247629008485342	-0.330958664468309
0.805803550642254	0.477398919489012	0.350386799755728
0.048779701735022	-0.997506738483806	-0.050998503684349
0.541749453361589	0.188506790482733	-0.819129244823013
-0.826997929945506	-0.032740794731749	0.561250803318963
0.751585720284871	0.459998218481558	-0.47277959352923
0.66867154934605	0.0135414471612777	-0.743434589122629
-0.360156061719932	0.384850288296216	0.84981048875894
-0.695623270887674	0.682307830281355	0.224865047831545
0.722787518003082	-0.677380647276346	0.136870970313004
-0.330686192827272	0.923756676299694	0.193184484017601
-0.0880559718800466	-0.935204001199301	-0.342986329111057
-0.696478834616853	0.19824379595615	0.689649643149076
0.783108895408061	0.0430934755732663	-0.62038972452466
-0.47185748031447	-0.858426099989094	-0.20113465422148
0.465890922121744	-0.861094177853758	0.203623342352765
-0.161811287765644	-0.51903428258397	0.839297635320252
-0.0861213574133138	-0.979874881912937	0.180078670567606
-0.911954516790843	-0.125327428416256	0.390681449510147
-0.519678504489641	0.158844224042689	-0.839465761338535
-0.42091044849374	-0.841164457862075	-0.339524298362282
-0.491854382130039	-0.307404604205868	-0.81460522714534
0.223107269006401	-0.660818446425324	0.716618536866391
-0.613133432759769	-0.327891130427917	0.718717468981327
0.54256195546458	0.501143008176107	0.67415295730172
0.97324446704944	-0.152173088849385	0.172158526909614
0.948971601949493	-0.0204924350502465	0.314695025062557
0.634693768511431	-0.744438680273524	0.207303814546118
0.375322637932062	0.708139514535193	0.598056306220058
0.332720316451161	-0.367877206205347	-0.868310746320226
-0.733539360044065	0.659047487163691	0.166061485388299
0.224543578026099	-0.914386478847369	0.336864288502577
-0.761509654011073	-0.0540218440710782	0.645898356718065
-0.263942706805102	-0.821711992871322	0.505097662136578
0.501330622839743	0.779758897076034	0.37502489121908
-0.30199568049723	0.129429901740416	0.944482138262276
0.259166755739007	-0.798891252549482	-0.542775606783906
0.993738374622395	0.111247536829763	-0.0103936688494331
0.312965017833327	-0.941132684369615	-0.127758240531984
-0.435922364450921	0.0101566542208276	-0.89992696067323
0.070576913727397	0.0732510460683186	-0.99481313999093
-0.499781559460329	0.745350563211101	0.441215288429919
0.45841595808515	-0.520342280157963	0.720485059423779
0.791936190865496	-0.553356247566998	-0.258135493251161
0.833591746159566	0.263970645850068	0.485226028634226
0.355637774796994	-0.933560239481118	-0.0445763659061691
-0.456807160369385	0.754025593522553	-0.47198794746076
0.518062251385905	0.835397738992743	0.183635839025992
-0.490249815799532	-0.757050452576119	-0.431890877841635
-0.319531992375632	-0.0587756637651207	-0.945750880093394
0.661468513696272	0.606639004525788	-0.440963177120728
-0.285623359790225	-0.0913447313405194	0.953978740013881
-0.45767517760954	0.844580485790659	-0.277879892798473
-0.143187797294253	0.717554325261382	-0.681625296629096
-0.130355548667904	-0.375287371015566	-0.91769647492388
-0.749837983055272	0.661362085065249	-0.0185254313241919
0.921834250763669	-0.0730984175705449	-0.380628737049197
-0.0858107916549301	0.637751514790197	0.765447263642874
0.799313557824533	0.563955200151827	0.207490646776186
0.808281665358935	-0.128583017548615	0.574584334143108
0.0816430739994127	-0.596333508481925	-0.798574201392434
-0.511627980679127	-0.822880651419062	0.247192724218044
0.471579131900737	-0.0581635112808161	0.879903476701413
-0.0255367101574658	0.348120973968384	0.937101736161895
0.842427218173538	-0.421823627271258	0.33523306751589
-0.031497713643946	0.878093324613308	-0.477451575874194
-0.517387615921295	-0.642360667995078	-0.565405011566219
-0.554532693076867	0.253116295455727	0.792733015134153
-0.112316253453638	0.813011233301685	0.571312343412438
0.240343257737328	0.232291721762974	0.942483779415116
-0.333190441601901	-0.898110266181986	-0.287022785513019
-0.0444995490046261	0.909693036604947	-0.412890263012893
0.820383134572145	-0.348708148046129	-0.453182237070056
0.537003509432798	0.616896128188173	0.575383696226526
0.37596758526352	0.295561309931361	0.878232251117423
0.20396926866507	0.899639862367759	-0.386063020087596
0.975569989026451	-0.0487698740592691	-0.214207133156609
-0.0697439332249936	-0.841845102733212	-0.53519398986014
-0.784488532313832	-0.45955682550572	0.416395565297224
0.376136975837802	0.918830695919573	-0.119461825046944
0.524049925637346	0.491369951014141	0.695648795499463
0.861781963565092	-0.499675148119953	-0.0875019635505279
-0.109711444169284	-0.506071123600255	-0.855485486069908
0.664186267100962	-0.0702946832583917	0.744254835456306
0.266780008596	-0.342053635580423	0.901014837502542
0.75069045868431	-0.576656054444244	-0.322384289494911
0.945167541407564	0.00497914076357588	-0.326547893618743
0.851649081987148	-0.254886158099203	-0.457959482443454
0.213371430239398	-0.883713817980248	0.416560344570108
0.234911756719626	0.948002482168481	-0.214727176569007
-0.00243119240876128	-0.737021427249449	0.675865005070286
-0.803637481841644	-0.586730401712207	0.0995702439780793
-0.164232753222327	0.944983588390314	-0.282902139337933
0.344896688394256	0.818423735134109	0.459596414372229
0.718603779720796	-0.266240956069733	0.642436270054906
0.075871289416221	0.539959686742317	0.838264328321001
0.304665283115836	-0.220943975259196	0.92647872347972
-0.379495576443359	0.585580156447562	-0.716295321661933
0.460314609693061	-0.707253832633761	-0.536565444589923
-0.166841039431058	-0.870937926923353	-0.462202547600093
0.960919330374994	-0.131501529093349	0.243600879222107
0.805008237376324	-0.312552196400136	0.504254759304972
0.301524882438958	-0.935236171434264	-0.185515629829816
0.0879561916865378	-0.988636991703784	0.12190408926239
-0.836241276868611	-0.247848096214001	-0.489154217056595
-0.10285263426115	-0.984153574523886	0.1444405669381
-0.964025428869279	0.263299760839618	0.0364445940463522
0.278547557629177	0.83325262628696	-0.477599538237532
-0.359713643796763	0.927452683456253	0.102164643670166
-0.913863513933556	0.191498406793131	0.358024912676069
0.404845660965766	-0.449296649972218	-0.796387161574654
-0.651040340289943	0.444976502447419	-0.614932831766867
-0.0482263393601085	-0.829049154033335	0.557092200976226
0.950972879326762	0.209440379533309	-0.227563859621669
-0.0745914725946169	0.0929653565270721	0.99287136865858
-0.560875364721809	0.670731209652664	-0.485323056989931
-0.0110711454965645	0.730912129521044	0.682381776322029
0.130330951596323	0.97531616439159	0.178247643834284
0.623193186149075	0.271296008791015	-0.733504416040851
0.305481281619691	0.129233770341111	-0.943387417333627
-0.579560494707401	-0.655970352476857	0.483541652441545
0.949569117139244	-0.145950874716444	0.277519069515775
0.97288505618245	0.222824668189511	-0.0619986669461925
0.433731686041943	-0.583747682303222	0.686378516511721
-0.574186537305114	-0.685762551448409	0.447257804189632
-0.0339057646606796	0.230912364972121	0.972383606826934
-0.70475098832313	0.232231331577257	0.670369042462005
0.0126595167276042	-0.433896454171749	0.900873800092669
-0.33011352764476	-0.483981066229707	0.810424201512448
0.91721874060496	0.377286511008938	-0.127924471833005
0.0459815592655648	-0.12750919001114	-0.990770963780333
0.0556577762426276	-0.6017665852502	0.796730311222085
0.576795543677182	0.419155250790287	-0.701153176224052
-0.632568101072605	-0.773086536735837	0.0468487376904334
-0.587190871197486	0.808352888163604	0.0421009379930752
-0.975757643076246	-0.17146837170308	0.135998601036126
-0.975828880008647	-0.209600961486789	-0.0618500920361714
-0.849567687356838	-0.470986777586208	0.237499894606532
-0.49300836377362	-0.742913146852374	-0.45279444506659
0.842031728155985	0.286184679702675	0.457253647204834
0.195471833569697	0.525011896615856	-0.828343691164919
-0.784214767094984	-0.600455123033668	-0.15639963009158
0.0452984057151606	-0.919392069634358	-0.390725321335996
-0.480391146039358	0.481354090393244	-0.733159318612732
-0.87623439755328	-0.453789219027193	-0.162137673719374
-0.278808161582483	-0.42335658663235	0.861994901139213
0.592306352283204	0.74453443363402	0.307963735167364
-0.725134604826862	-0.522781252793975	-0.4481959020448
0.933596741803437	0.333286586863252	-0.131594736638856
0.567916442206321	0.746758198686767	-0.346154744826371
0.364581455261507	0.8122605895671	-0.455316480171221
-0.844975442248607	0.415478253429102	0.336740735469105
-0.949965839632557	-0.00565516492336242	-0.312302613887397
-0.183622138981744	-0.770593865749825	0.610301568197649
-0.864067529368762	-0.377842727382403	-0.332599125156382
0.354162100635673	0.845842455352336	0.398898166449607
0.362181968973622	0.929650930317509	-0.067626689333279
0.329138927052411	0.276715969669633	-0.902826582920874
0.778690060077246	0.442261576705753	-0.4450241432851
-0.926321007447582	0.0185090737363526	0.376280221843666
-0.365279457100816	0.499028964401824	0.785837776457824
0.892679654231325	-0.29705968791105	-0.338937423043889
0.761150474569278	-0.183646980764441	0.622031945738374
-0.677956214137337	-0.213423998698494	-0.703438389976062
0.0476437139798893	-0.998598078432138	0.0230641338411999
-0.396616644982518	0.451101707004172	-0.799501398911055
0.767696841114537	0.270609832965656	0.580871654020973
-0.177360097724324	0.478706827057396	0.859873926493797
-0.542539301574038	0.78550502988369	-0.297712872202361
-0.612487724733868	-0.669725020894122	-0.419913304669783
-0.427024113914662	-0.57886881038183	0.694666327456948
0.145213652903387	0.788080140773679	-0.598199537552975
-0.51453146053428	-0.775091958862965	0.366728552783161
0.309073363617917	0.590932753056184	0.745165845478271
-0.687467216709492	-0.701501779118515	-0.187840570280393
-0.239124261792526	-0.54894400484561	-0.800924507657396
0.6724389352088	-0.180274441517213	0.71786280315316
-0.378259104062543	0.556735134444417	-0.739571524782397
0.743899011286294	0.241597412297075	0.623093051942188
0.577310799547303	-0.257725647553046	0.774783667432024
-0.649323192079861	0.503670786361975	0.569820262181619
-0.313583820947376	-0.837831928287601	-0.44688124505502
-0.969749120519887	-0.225522223668556	0.0934150409864217
-0.91249278723044	0.0392615596107585	-0.407204424324384
0.391651887234216	0.917907870226931	-0.0636705662087036
0.228230135471014	-0.333932201792692	0.914549227690214
-0.479530692145612	0.716445670732511	-0.50671088026506
-0.308693331164261	-0.852458507876741	-0.421927623702539
-0.466129967275062	0.870594277787236	-0.157443504446106
0.515517481561031	-0.707884498037709	-0.482847039592118
0.324785813922927	0.917580733643754	0.229259181539609
0.0445693088404945	0.985825798833333	0.161743843975905
-0.47480906616733	-0.405353453764394	0.781181751071149
-0.609323544806884	-0.390689935501945	0.689989994160393
-0.368949751574847	0.716060466989013	0.592565176523508
-0.947546459953627	0.138116974557211	-0.288234986718324
-0.0696336724347377	-0.818564115691495	-0.570178866817644
-0.660032587437707	-0.106093213850587	-0.743707747367969
-0.992246668408272	0.058159466028049	-0.109836358024187
0.772601902198214	-0.409477006763541	-0.485195714791127
-0.468799943128902	0.16762886970221	0.867252659473984
0.311695467145648	0.779449729456519	0.543418857798491
-0.294181873813123	0.60747586258483	-0.737855068083575
0.494569379566932	0.376960639327782	-0.783135879137439
0.160368314203519	-0.124257708736131	-0.97920479248172
-0.448335513733036	0.305658722926556	0.839980959441725
0.114905261986232	0.657311964119852	0.744807198268638
-0.883144665329059	-0.458232977104976	-0.100389435670965
-0.0775093975308039	-0.843751800343515	-0.531107515209011
0.999762612646552	-9.15660549166328E-4	-0.0217687831515458
0.155309575441523	-0.147527526530217	-0.976787881114446
0.0315452191807618	-0.996790017845376	-0.0735836902489501
-0.0789386156440386	-0.752210812171802	-0.654177031859145
-0.528704105249148	-0.180349247043087	-0.829425173348199
0.867862980133055	-0.455488528749743	0.198353341015388
0.215099454522971	-0.775491205848507	-0.593587073912117
-0.139715548738019	-0.948782668151044	0.283356690510424
-0.899440425017774	-0.317187248399247	-0.300664549451313
-0.177985475752826	0.0168566649265259	0.983888725043943
-0.499989316480453	0.46993137965279	0.727444280906129
-0.883776898319214	-0.464493420671898	-0.0564292136201487
0.426510778401064	-0.724027345641146	0.542100506060966
-0.334587597169571	0.779146751005147	-0.530076862557136
-0.377166500866599	0.517196228581542	-0.768279566150939
0.935329718111166	0.0423921344587096	-0.351228167085333
-0.255420222563529	-0.965583642526056	0.0490789078088641
0.291379998101888	0.00523407963132348	0.956593069761932
0.693970457835568	-0.59857555781851	0.40014035691711
0.697151278241369	-0.270169908945239	0.66406951108069
-0.843835850049926	0.532706844555814	-0.0645327508626951
-0.211957261786874	0.88061041268299	0.423791718005561
-0.962647633456368	0.221899536817071	0.155145510283808
0.856857311992023	-0.359436520876701	0.369595636264633
0.65490964775385	0.751709747883286	0.077626079484763
-0.183445868629443	-0.00947192691892772	0.982984178857031
0.4352100527098	0.492113421551033	0.753934075599232
0.342111790205275	0.661815903786711	0.667052645971456
0.424733321113879	-0.730182369920544	-0.535196517732312
-0.918324511647376	0.112041898863321	0.379640229963461
0.285190500565931	-0.948725292538824	0.136333039590834
0.806871337777598	-0.478781643749004	0.346015580403528
-0.235452277576088	0.538971143715775	-0.808747384061267
-0.707134409195064	0.397487882388209	0.584777146173553
0.872334291566597	-0.248295701660944	0.42116757744834
-0.215571010554832	0.687601595713322	-0.693349251806665
-0.963697729567155	-0.266935307376373	-0.00567694486421151
0.646641115857156	-0.246609059309976	0.721830478124373
-0.651351727181323	0.74007412970033	-0.167425237184264
-0.225758867557377	0.210501309358438	-0.951168824382714
0.358045420638734	0.294077947871238	0.886183749193966
0.992811425836326	-0.0853944415349553	-0.0838645460476235
-0.759193650684295	-0.636867768879287	0.134255151571073
-0.773256217356391	-0.34889159669693	-0.529480383086997
0.632387579927076	-0.704451984278306	0.322231827416744
0.224648053927842	-0.562792208973969	0.795486128970603
-0.202508250595872	0.203267771176371	0.957952306558938
0.970026090348046	0.214735678199349	-0.113745208920419
-0.654065598114547	-0.496590570556168	-0.570610198469814
0.00794235950011148	0.531366805843971	-0.847104619614807
0.437582334580611	-0.2457670779572	-0.864939445195652
0.632813316375145	0.77221933695343	-0.0567855813873211
0.945035671244242	0.237230724401875	0.225009251978018
0.694010653960914	-0.641682194426771	-0.326486100078376
-0.315746811629487	-0.947850748456085	-0.0433925062315151
-0.94503921767854	0.243414903738758	-0.218288940827025
-0.0496045973931917	-0.973302914613541	-0.224100023030445
-0.481500741545965	0.862235773764286	0.157183034490966
0.00189848223280436	-0.436911976213366	-0.899502262813464
0.611131625689627	-0.284341379842292	-0.738693519527101
0.402421346601072	-0.26437972520187	-0.876447614351231
-0.0541615910353026	-0.97478251880125	0.216484556252901
0.348532111031361	-0.935110407106919	-0.0639835455437982
-0.650913916738877	0.558119350630346	-0.514600683489262
0.743953808270404	-0.479839108508755	-0.465066835095222
0.453278882413022	-0.66389996332512	0.594789957426406
-0.556110682614473	0.568610501237016	0.606154276207843
-0.906668571446212	0.319381905124352	-0.27558537738934
0.354938797670776	-0.336447386037833	0.872250884973087
0.136052584315254	-0.314555276520091	0.939438487775815
0.645821077311802	-0.163305818927825	-0.745819244592238
0.638968718928418	-0.248453083162374	-0.728004149506091
-0.0425780313683548	-0.996632656583213	0.0700746678670836
0.580579439203685	0.496572256669216	-0.645246858714072
-0.817758947719893	-0.374949658388954	0.436672711648049
-0.55598677815124	-0.258740107976533	-0.789893827704266
-0.620217899457839	0.445497622342582	0.645648221308796
-0.551090474964068	-0.83380826036339	0.0326048056834446
0.132523159202493	0.936051534438257	-0.325952660904578
0.309684989158166	-0.770761643600505	-0.556795919744708
-0.538823308096366	0.567809723617739	-0.622303431146925
-0.450052161802836	-0.0261617210292081	0.892618964625659
0.745236253721443	-0.666674154932749	0.0129806503663672
0.344835573321221	0.233525991330706	-0.909150173923558
-0.869920120963078	0.421613519585245	-0.255892600999963
0.0866741946697784	-0.870711697605305	0.484095779398699
0.178510463408331	0.723222696322191	-0.667145370948643
-0.927219934501672	0.360723349526368	-0.100706793063794
-0.998459583251047	0.0553493725000276	-0.003861033281275
-0.911383076712981	0.344313247063373	0.225453488280527
0.288264776032038	-0.498385828507074	0.817627656603246
0.289912127588449	-0.533174253787281	-0.794780581906425
0.272902451974988	0.0994489906179172	-0.956887741572185
-0.3448641839118	0.916891030095347	0.200946593863996
0.523166434611555	0.562516673242951	0.640212366343792
-0.130630219637051	-0.209928750912418	0.968950806417915
0.964646555148049	-0.232573562349056	0.123961936646988
-0.23557910128768	-0.268360043180962	0.934069255601747
0.343597078640521	-0.233487763395274	-0.909628776971338
0.870157100701277	0.46272944104909	-0.169434602385534
0.401408418313081	-0.913122944908587	0.0712584674888526
0.584661720376277	0.454575965741557	0.671960835240256
0.538469593873267	-0.292261083936827	-0.790337874133607
-0.548993086143068	0.252326147687017	0.796830036181205
-0.963234671931142	-0.22033983414264	-0.15371832772867
-0.896270392636654	0.0521821631179116	-0.440427525406024
-0.552279781700085	-0.613298391863317	-0.564669925941852
0.31641520648473	0.882852280922085	0.347063779694593
0.390938382606051	-0.587243460016079	-0.708739937969993
-0.0157073295611087	-0.00108723794088198	0.999876041172964
0.49122723925381	0.857218441924474	0.154506770853762
-0.353230025401358	-0.913786616649091	0.200555649105088
-0.874399220381262	0.249434473140767	0.416183189239581
-0.226257835377429	-0.857891302019249	0.461334917223959
0.252109676719938	0.196899076684865	0.947455257257469
0.10092365029377	-0.238867201378065	0.965793392458859
-0.522471899999018	0.851492818114786	0.0445319481985279
-0.731704166044407	0.659362793569497	0.172770714675517
-0.963763587931994	0.255918873389035	-0.0752680331863142
-0.814703862111483	0.492586980870119	-0.305966801038764
-0.510642473075864	-0.769199533723067	-0.384156663369494
-0.0310783967704159	0.908793606191209	0.416086907508706
-0.380365140606855	-0.572051346477839	-0.726690867428523
-0.258699666508101	-0.153189371014952	-0.953733452887462
0.964948276485633	0.224408462620906	0.136072280834589
-0.817488580368145	0.0503807500001436	0.573737048653038
-0.689206523989227	0.687674445807262	0.228250353503258
-0.492262738202639	-0.853994682551585	-0.168435384497611
0.305625867301195	-0.684546442528092	0.661807371716669
-0.66570958095552	0.137015905547241	0.733523956971479
0.655209386604676	0.7060744459886	-0.268625271385655
0.530610644391637	-0.0393886053191749	0.846699995174975
0.495789221814342	0.481232096115291	-0.722916812089201
-0.623713815822957	0.0197761577817259	0.781402572004315
0.204516116873847	0.709004314508626	0.674897058777853
-0.0597961631265942	0.265803903218589	-0.96217082885998
0.151580428860825	-0.650758838404267	-0.744000206871677
-0.49494504769285	0.763862985218484	-0.414177183796295
0.0158588210292301	0.70572546348941	-0.708307890664943
0.0452147718415734	0.997404148324346	0.0560409610258516
-0.511428044269313	-0.01535955665843	-0.859188826483517
-0.67228198144716	0.513068212690703	-0.53366463865226
-0.291329621932683	0.826547253530111	-0.481608439571391
-0.22716757681917	0.933521948210473	-0.277365578706928
0.53278878895378	-0.846243945245501	0.00270027785493467
0.326186567432424	-0.441783054536244	-0.835721278867111
-0.378219535881298	0.364478847605726	-0.850943683404336
-0.494696193411718	0.738246874211944	-0.458549047475021
0.0501018781302358	-0.736634274923552	-0.674432907571744
0.846946117172739	-0.0331942921706702	0.53064151135518
-0.865022549882964	-0.494368337788286	-0.0856500717245549
0.653263410100226	-0.545547896897558	0.524999437347199
-0.102595662177285	0.021188737307874	-0.994497444699433
-0.520550990541766	0.578175312348727	0.628283355211992
0.116712685766324	0.98388603464969	0.135448956446778
-0.541755810051214	0.81417913062276	-0.208837222578065
-0.693443433792998	-0.597750447157897	0.402281750831317
-0.0403263758104058	-0.414919707342375	0.908963926607055
0.706657482886091	0.308458045075216	0.63678005332255
-0.0583759109381522	0.882147909450948	-0.467340688228045
-0.254628264619435	-0.778029410780668	-0.574312356490073
0.16145920712549	-0.0110586992570726	-0.986817424656228
-0.356293932884374	0.353015220876394	0.865121313585197
-0.484456717279382	-0.484635100584958	-0.728306603268083
-0.654734282256425	-0.714526260836232	-0.246526351965784
-0.29858501710981	-0.702248786444167	0.646292216799204
0.861769028682025	-0.496853428178251	-0.102424665544774
-0.452402981259933	-0.74924325302623	0.483700413832567
-0.804367190150754	0.586268364333421	-0.0963474358288567
-0.988707019231986	0.139261642206456	0.0553590564529572
0.370900765437606	0.557026476869494	0.743070741090077
0.050119417689131	-0.260193989264305	-0.96425470282557
-0.852037796296791	-0.306594099921943	0.424301368810851
0.812012400438908	0.53177041840595	0.240532915921716
0.429643277068282	0.615702570834635	0.660542957526344
0.75810604498685	0.0582877801277665	-0.649521176900472
0.502474806741948	0.438906517049417	0.744902770756823
-0.712291574734346	0.372727724199931	-0.594739233761492
0.888314087670488	0.449976081161085	-0.0917584221151496
-0.525847292809846	0.723747910080783	-0.446848505981898
0.713249909280556	0.100646699758582	-0.693646025533906
-0.935019707851409	0.171488700186871	0.310370378157587
-0.225138702012614	-0.558423181691276	0.798421013629944
0.995180943061703	0.0633975200592173	-0.0748040441230308
-0.652271172141637	-0.0815511231189779	-0.75358591567983
0.266178618407647	0.846684982275789	-0.460731466139707
0.426189130415012	0.613855257237818	0.664488185205417
-0.767266771004851	-0.516588238246287	-0.380050383787975
-3.06475352864617E-5	0.98707883527568	-0.160235364422263
0.7683645035862	0.265642836008272	-0.58227989258278
0.379577142515517	-0.797138751487737	0.469564696028488
-0.933846742585742	-0.120967416576032	-0.336596413363127
0.824426607068893	-0.178992097077551	-0.536919545873173
0.920463337955884	0.212349323352123	-0.328108226582338
-0.688675262799984	-0.725065243666312	0.00260285122212101
-0.00505060122794328	0.587379555404846	0.809295835476522
0.456886356514354	-0.654572677677481	0.602320070119842
0.702460349740579	0.0286264984205007	-0.711146947283418
-0.26503650419515	0.325399028685334	-0.907673467484125
0.328585796759075	-0.354454258502886	0.87543906286924
-0.363714809434865	-0.709719956549975	-0.603331683796286
-0.616911090583938	0.66144177385626	-0.426515516848357
-0.697119143891361	0.564279421775528	-0.442282300551188
-0.99817799135716	0.0503396493133838	-0.0332658575297849
0.869707684109156	-0.192141926103497	0.454631745960097
0.627462365881269	-0.22817673591468	0.744463804754807
-0.0844938587144213	-0.995371029715408	0.0457962994447868
-0.488571753362806	-0.474680919436143	0.732103590033031
-0.800068380090748	0.59977936037975	-0.0124621844564157
-0.188043049209944	0.661084612905043	-0.726365573402275
-0.980162097400694	0.19175896233463	-0.0501075162367815
-0.0716431927993307	-0.584933985305097	-0.80791056792235
-0.941464858006947	0.260123862548553	-0.214428303334194
-0.623353987115623	0.321259237516811	0.712897123754314
0.137090226502815	-0.972436113984094	0.188611436601605
-0.0939904015330106	-0.788061663783956	-0.60837868017685
-0.503591804747542	-0.325294956666037	0.80036147168561
0.415664361015599	0.302226583163547	-0.857835783475358
-0.727160872345669	0.119952155364359	0.675905722828954
-0.342389834364987	-0.113277345074437	0.932704371393425
0.197996553471534	-0.952186380006746	-0.232676733995993
0.20805104630924	0.608713643233153	-0.765625536846475
0.00134475412639367	-0.72598252718065	0.687711830540043
-0.222757432988785	0.973212198499911	-0.0568958938695604
0.49222899150051	-0.786780791633667	0.37240650617664
-0.174733755776883	-0.944412570849727	0.27848341173778
0.0657788366373016	-0.947106889007603	0.314104577242966
0.832286297582517	-0.0675099820741382	-0.55021988438872
0.0825843030354727	-0.996418628440087	-0.018159014007411
-0.0264658362077658	0.307078625469988	-0.951316076440048
0.669771771116052	0.471091657723084	0.574002112051675
-0.410226023747739	0.364502183706336	0.835974142849785
-0.209323322860934	-0.524548069175502	0.825247277869313
-0.150722969950791	-0.338461547549438	-0.928830645036894
0.329684778771209	-0.76361026937254	0.555164212783367
0.360044219272966	-0.527379860514979	0.769570427505711
-0.114850739764757	-0.759550541427234	0.640228305054598
0.717313092881393	-0.658823389721748	-0.226745822313171
0.652176245400733	-0.75781136208847	0.0196998584924097
0.452249886738552	0.835448320394035	0.312243725150328
-0.792377610254837	0.317790962942446	-0.520717415340553
-0.403894771334677	0.375102896715653	0.834366125009899
-0.373344419028957	-0.833303688055673	0.407699531827968
0.364429789919614	-0.931129072138503	0.0137687776377401
-0.774785396882374	-0.139239990321043	-0.616700749045449
-0.601255541981076	0.169040186945875	0.780971951118826
-0.574834888407604	-0.618391593881111	-0.535870028725806
-0.358413858613048	0.435711665753685	0.825648139512381
-0.231057211410646	0.080608195925973	-0.969595216471645
0.820163034981302	0.323694094603295	-0.471757065839201
0.0237316831820198	0.512818646594822	-0.85816888950719
0.999919195228766	-0.0119413276969815	0.00435978278009254
-0.756894640773207	0.571464143256299	0.317079226284445
0.750843150025218	-0.654518184405796	0.0885466563024701
0.401325655061834	0.8351893427958	-0.376027233414695
-0.289925303396996	0.0428807706916543	-0.956088153861897
0.521937230628527	-0.545539216679499	0.655719826106046
0.152545873439587	0.942921516727105	0.296021569804652
0.0493450017985614	-0.937905385918503	-0.343363594259152
-0.88433758509424	-0.300130123052775	-0.357587674320597
0.843288608185225	0.535882081562565	-0.0411669523428543
0.990022263080403	-0.0313243481008896	-0.137385238731138
0.200292501718101	0.80952773692103	-0.551858457315841
0.899068961959325	0.36205685213071	-0.246150030401345
-0.465613663290372	0.863984032738041	0.191665092625216
0.613336987373746	0.761134676947852	-0.210930660328902
-0.601912365129472	0.404107159412404	0.688766221889462
0.84433510791041	-0.532705234678022	0.0576485775761113
0.755596632394137	0.538856498278708	0.372434428292347
-0.431047166659076	0.464663495951652	-0.773489609267747
0.70600797291955	-0.700093344331396	-0.10687399775862
0.800437356910127	-0.295980249315074	0.52124440493699
-0.54664372114574	-0.716693809953029	-0.433048063044912
-0.25706568295745	-0.0230730633844466	-0.966118454637772
-0.120133120689824	-0.520477211732112	0.845382461008561
-0.960815427369038	-0.270224429437752	0.0617452205817956
-0.488020625817446	-0.836642915552307	0.248725753859313
0.367851317125385	-0.864139485579974	0.343436104611465
-0.426731595768337	-0.779322013781474	-0.458865278713259
0.955462576618998	0.0316633776266153	0.293408751058756
-0.166435360707041	0.208937137526749	0.963662048266116
-0.727012625953277	0.346481775430182	-0.592792561524914
-0.616359472576557	0.649285048516441	-0.44556697177658
-0.708080021987486	0.197619316263045	0.677915399074197
-0.136734490268994	0.989810874958511	0.03972544505409
0.765958599742426	0.583149588892627	0.2706362511841
-0.800646923874478	-0.581979648583161	-0.142352351316573
-0.721753710337459	-0.173677394898552	0.670005779165646
0.983518096183934	0.155342870021182	0.0925243060623136
-0.921688465271143	0.144908052063867	0.359850009633433
-0.464814899030241	-0.123215689054437	0.876792451843848
0.900037996037385	0.341273690895374	0.271042198913114
-0.795642498463173	-0.362245913284483	0.485521279603656
-0.76260206093297	0.646852496599296	0.00446590461670982
0.515479447825075	-0.406947519780032	-0.754105201556677
0.914722615556511	-0.0768867882950367	0.396700086179888
-0.141487427442833	-0.618965654798736	0.772568978185884
0.0186388065467867	0.615605130252583	0.787834321730915
0.151152757241593	0.903046220239207	0.402070103452054
0.366888897617729	-0.90781918645669	-0.203117851273494
0.103508681699354	-0.155713004126316	-0.982364195784242
-0.535995602003405	-0.189715269824995	0.822628002822805
0.721582688045696	-0.431056198232065	-0.541764689028794
0.606705020787202	-0.793544012889193	0.0468712850188476
0.204613488702785	-0.448386685907066	-0.870104993746245
-0.231094032782789	-0.949604786102525	-0.211769445915518
0.765192722305651	0.615506548363943	-0.188763838304828
-0.330194573989356	0.941372742001087	-0.0692019069487443
0.157783462319082	0.961179418789977	0.226359236421148
-0.248844370905441	-0.873217102718758	0.41900879535892
0.462980951033934	-0.29019861145746	0.837516211716451
0.785068705184598	-0.156058539781323	-0.599427110081869
-0.465180501990337	0.397443020188052	-0.790977968259431
0.208103924826554	-0.776229549540385	-0.5951138066724
-0.331653070515157	-0.942852685955749	-0.0321722458634371
0.727305646363953	0.0166789818042492	-0.686111002923788
-0.815408101627781	0.337561341549701	-0.470278607307354
0.912373118746715	-0.00593537937878555	-0.409316580973728
0.607878379918258	0.752889964574637	-0.252270839517284
0.131726688038602	0.583976770875563	-0.801011367420045
-0.507070351268421	0.439656728774202	0.741337723111463
-0.0211198120334672	0.812784836780654	-0.582181039401934
0.197247533868467	-0.0447778933778043	-0.979330562500453
-0.118862588376216	0.98631379463105	0.114266283762991
0.216619869770901	0.597688362110712	-0.771909615057263
-0.823068580485433	-0.247700678756168	0.511079725249818
0.809086225218172	-0.449357961045506	0.378757050108951
-0.335945366485929	0.824645943929872	-0.455082166093823
-0.530685277438667	0.582716789418484	-0.615478902676329
-0.680376234645545	-0.565765549315678	-0.465829928769159
0.900848994942712	0.3196736570118	-0.293734303960922
0.886978946615252	-0.168051743687918	0.430147602230616
0.59052667724161	-0.657645765123235	0.467739554753987
-0.910971810334407	0.236216276621732	-0.338130494683663
0.755747894477476	-0.530492034751649	-0.383957446936397
0.271549045726565	0.490633455206526	0.827973386285512
-0.380064317100297	-0.408393801247796	0.829919043021342
0.330322172644515	0.877187079344103	-0.348468205280151
0.452145280014365	0.42104473799007	-0.78631162675596
-0.0694280620451603	-0.37190376988838	-0.92567128622609
-0.816291584225928	0.427514320355071	-0.388457919745841
-0.387767412379806	0.441966271254384	0.808889515922766
-0.341320379265116	-0.0642846112454318	-0.93774617432189
-0.890325682153971	0.436906929229434	0.128189371198914
0.284595170690772	-0.958588338055033	0.0106764677857424
-0.871648204935843	0.479836576617428	0.0999313092688646
-0.682224161677946	0.441885925465662	-0.582500662744841
-0.267252651903171	0.937561592640034	-0.222607906546477
-0.1115739283898	0.96049144658339	0.254965565407988
0.75256033914368	0.643460622026051	-0.14004057929685
0.582855075383733	-0.52779213044988	-0.617831229491194
0.909786699719327	-0.326062848614334	-0.256848554146839
0.863326111742691	0.203789546441093	-0.461668545110645
0.590450059483456	-0.730890731209018	0.342297336081849
-0.106361702568655	0.879209549447144	0.464411193219593
0.449542552287355	-0.889318097575007	-0.0838141694974156
-0.968509130202371	0.203834313234525	-0.14297425454555
-0.376058548793003	-0.866759078541282	0.327580017165224
0.201078163366644	-0.557975408922468	-0.805127949617265
0.288053873179049	0.0948361095721981	-0.952906647299597
0.506671223919044	0.504926823640941	0.698808395499258
-0.232803455127717	0.34236018298591	-0.910270320501801
-0.330489173540247	0.732932457070717	-0.59463175120823
-0.41753766389234	-0.710687191226612	0.566203157407089
-0.0791986767766366	0.905028979439464	-0.4179116126307
-0.415687194771479	0.629809249892806	-0.656158871655699
-0.739728392466761	0.459516014368121	0.491575973698653
-0.0485923674040797	0.436667510792301	0.898309672022139
-0.920248551973411	0.0226021017691757	-0.390681132877511
-0.333038781743824	0.389191575779303	-0.858845205608678
0.322452362111633	-0.628843837663114	0.707516714998138
0.0776569282862775	0.180363299832511	-0.980529694380883
-0.282595408634641	0.628844320460816	-0.724358099038587
0.84113727809228	-0.483752532764919	0.241808946168328
0.324532641305864	-0.293257907969848	-0.899265458104662
0.0558470089438046	0.0120843008237022	0.998366205991385
0.597896453204415	-0.349120590699892	-0.721550167621725
-0.565122672986756	-0.309466488631307	-0.764765883712469
-0.926523160285272	0.157292865313939	-0.341780321224501
0.614517827699606	-0.396387861304311	-0.682088339476604
-0.157733379106057	0.890773992741479	0.426194644465635
0.660787372000505	-0.687470386010063	-0.301238306601005
-0.218518941817331	0.588031199452605	-0.778761054841191
-0.914394993182947	-0.374451025575654	-0.153844811050936
0.426118567234582	-0.732749365258577	-0.530566993292176
0.127539834357306	0.738863239021154	0.661675679374179
0.950769718366524	-0.305944119938833	-0.0493471185794528
-0.364327454364372	-0.20543305618237	0.908329656800849
0.164497932371486	0.319314656891421	0.933262331898068
0.352468092997395	-0.613568334891369	0.70661173344165
0.394075879817856	-0.482164062407265	0.782446175700735
0.798216080636698	-0.549148058110515	-0.247563121014496
-0.963831833613734	0.100551602683542	0.246814853099562
-0.417484713649396	0.812274631822963	0.407328413403671
0.119889321938238	0.176314748653196	0.977005455405726
0.219288257539435	-0.857603090828062	0.46521994659244
0.56109856985832	-0.641264288652689	0.523400904662677
-0.66755070983221	0.165915441423384	0.725843038197513
0.480135347661018	0.859879537947774	0.173427875917214
-0.993285915740695	-0.0024238152007901	0.115659909696669
0.813639024553959	-0.0415658787455454	0.579882587639077
-0.254662916065697	-0.875907135810245	0.409796887027718
0.577694420592347	0.128320408000023	-0.806103609536132
-0.960556099514603	0.26926817010514	0.0694739681716942
-0.488717652026356	0.244587721463217	-0.837455612619127
0.180577749254866	-0.0666103258646454	0.981302573604213
0.448285956610976	-0.811699292672611	-0.374411484038839
0.438336889661637	0.0507722027269312	0.897375592821655
0.798239730493349	0.541713518923202	-0.263362480391092
-0.23810773044471	-0.166669886556532	-0.956831154184322
-0.239729057714971	0.384957462356336	0.891256265651615
0.211731847953811	-0.23552722228146	0.94852335349555
-0.366506948845758	0.617667850139133	-0.695815408964385
-0.898479548287863	0.431252030769805	-0.0821960294987332
-0.630901203039255	0.732591427087946	0.255486737348277
-0.127732460107252	-0.19011939124562	0.973416167786083
0.491242615190156	-0.321733591970337	-0.809424603541924
0.556243881235703	-0.830773753480527	-0.0201919567084976
-0.106558481441687	0.234936186233021	0.966152306021739
-0.148118219537641	0.969772792019484	0.193911641991227
0.0661264919639441	0.959317517201523	-0.27447620707604
0.711005500315415	-0.0598598035478731	-0.700633986072926
-0.569655532007269	0.535236169369818	0.623710524082959
0.714712571669491	0.326736526888248	0.618408588147504
-0.329013772400367	0.455938020678259	0.82696460557322
0.399355223837392	0.498894549679623	0.769168143837063
-0.947454214751718	-0.265432729597827	0.178538446860761
0.489657781389394	0.357554798294161	-0.795229415540973
0.68384878170245	0.361527732749997	0.633757479022316
0.0629450339667894	0.871980672037524	0.485476704170146
0.492348350959597	0.389294852826504	0.778487391593568
-0.580034976343438	0.0122459451376156	-0.814499516909589
-0.68260187219425	-0.730584046326788	-0.0173676518183284
-0.630315145897394	0.335474492623423	-0.700114049031588
-0.96091968852102	-0.14363507250178	0.236648089280422
0.548785741589161	0.666067366745531	0.505161828313571
0.751818990125065	0.352599540500194	-0.557173016330098
0.649860150683863	-0.752505987990887	0.106848128626603
-0.726834706211746	0.666977356590067	-0.16386737210992
0.635192523990606	-0.752776967629102	-0.172792634315174
0.430394425184201	0.0301784069484949	0.902136299305383
0.120161506494746	0.62822561861596	-0.768696158746425
0.436643306945131	-0.593916195457104	0.675726405636023
-0.326483446321268	0.428214501623318	-0.842639246580458
-0.449353472958068	0.862114843713972	-0.234178249606056
0.221646793267707	-0.974784252048602	-0.0258526786269865
0.870955155104792	-0.00211022214874221	-0.491357980253574
-0.135354997256198	-0.341467348159339	0.930096271822871
0.290011892202012	-0.151928316137877	0.944886707037896
0.519959865798069	0.667593762364268	-0.532879260631876
-0.942831917271101	0.251735750094125	-0.218396629780425
0.450744316123392	-0.828897289456222	0.331298724740352
0.850396567908219	0.366782372600317	0.377221908748158
[truncated: 1 more rows]
