# Supplementary material for: Orientation distributions of vacuum-deposited organic emitters revealed by single-molecule microscopy
Source: Nat Commun. 2023 Oct 2;14:6126. doi: 10.1038/s41467-023-41841-2 (PMC10543598; doi:10.1038/s41467-023-41841-2)
Supplement: Supplementary file 3 — Source Data [file 41467_2023_41841_MOESM3_ESM.zip › Source Data/Supplementary Figure 1b.txt]

x	y	z
-0.321955191026155	-0.927118627038097	-0.191822590875805
-0.846496697091372	0.160093573212446	-0.507753276335534
0.40241049956929	-0.771838061219249	-0.492272076284756
0.545093998401912	0.547554676017188	0.634867237836328
-0.84033351782923	-0.254633210618463	-0.478541018997207
0.0542956313358795	0.608648358243932	-0.791580166770748
0.860634406836515	-0.0158655139120457	-0.508976132286639
-0.610142367469097	-0.610188202352455	-0.505367835471437
-0.0992960613313329	-0.928735814720012	0.357197534510584
-0.818655196080828	-0.0924187174443141	-0.56680018577609
0.31345247772424	-0.871186987604706	0.377863436755625
0.775288542069845	0.338550985299978	-0.533208127177024
0.842915948178794	-0.248195086552373	0.4773802502378
-0.148610079308188	0.981439767188015	-0.121206549781554
0.433264172516946	-0.765596324304195	0.475546448861846
0.844041979615893	-0.37434804893711	0.384000878779024
-0.660057424683795	-0.679008619073922	-0.321358820235454
-0.224292831266993	-0.5131066783334	0.828501214538579
0.72589960900564	0.473082205474014	0.499262440515308
-0.461656263712331	0.143555680340917	0.875365786866854
0.470136605790451	0.667179582218393	-0.577791464947973
-0.130171432305088	-0.72774298920317	0.673383649844037
0.310505386301939	-0.94287271996692	0.120737065641279
0.0664163999755559	0.942894089745296	0.32640404001433
0.180445720201536	-0.628350184140181	-0.75671354431644
-0.107723584699851	0.722156412937617	-0.683290380842939
-0.770187556084154	0.519154596051408	-0.370526158120879
0.661722370464454	0.0255829840896869	0.749312361670333
0.26351255741735	-0.930948654323486	0.252776057206095
-0.720170816613088	0.0105441489649668	-0.693716668259775
-0.676949895234235	0.109696146609176	-0.727808762492907
0.506569701458361	0.861199263116838	-0.0415086349016855
0.354778662588973	0.734002748939274	-0.579113171255126
-0.0516058884280194	0.934305547231133	0.352717984645934
-0.500896528261331	-0.542437318784735	0.674436374438222
0.29018576620778	0.840551145202341	0.457456001588609
-0.113872271200187	-0.668154992760293	0.735256425678283
-0.755525120148146	0.296141812241205	-0.584364458080421
-0.64378238815068	0.0512179381717117	-0.763492606065341
0.763801962720339	-0.487356289365144	-0.423190747725888
-0.39733696112151	-0.750619457832958	-0.527914546919556
0.859872104118902	-0.384580688324018	-0.335734506308717
-0.385312425023955	-0.121395273342697	0.914766376039375
0.418877766217125	-0.193371558468783	-0.887214098932329
-0.405239240082276	-0.562873564139899	0.720384972837431
-0.679198428888422	0.580370091244939	-0.449288383317264
-0.500302372887513	0.496976402425719	0.709021855174517
0.366767704045083	-0.245005494423658	-0.897470756610887
0.605166291397239	-0.133877211665451	-0.784761525530652
0.454529740514145	0.564960704520473	0.688637870971293
0.632476888208324	0.461830180014849	-0.621840711685691
0.601799020788705	0.686482871968068	-0.408141158267859
0.488920866086399	-0.533666904607892	0.690040594191064
0.950380682276004	-0.229903421702129	-0.209573317591365
0.0957880850532465	0.773409557434624	0.626627719807073
0.660744633307976	-0.498131153691452	0.561499673443121
-0.401687473228955	0.81685464171372	0.413999599228898
-0.95456103754063	0.187775787467	0.231416246729791
-0.624412863117186	0.114588940822085	-0.772643482477573
-0.658396089023253	0.541087764012294	-0.523200364674051
0.797889657393822	-0.121129149136434	-0.590508106509515
0.265211418647119	-0.804050622551764	0.532132971909563
-0.349097345377613	-0.325443382412313	-0.878759152609142
0.0165213662787682	0.868694714166653	-0.495072255368042
-0.08397716154455	-0.0977189070332509	-0.991664687052608
-0.0200362115069175	-0.943273396474675	-0.331411903424696
0.606398115965806	-0.349168768939069	0.714396595562084
0.234801995151592	-0.907381558863798	-0.348606841164564
-0.649368708481101	-0.415200802644548	0.637125241949265
0.103644337888145	0.90348502605586	-0.415899818365637
-0.911803379688548	0.245506450510621	0.329152213339387
0.604872142855987	0.666117522469322	0.436368121035599
0.433490873228075	0.549409064745377	-0.714307596490176
-0.813393246178928	0.466084582637099	0.348075550561236
-0.349718555671952	-0.286763285142175	-0.891887745242187
0.728885401841265	0.440472486582552	-0.524127903804483
0.0546533748608246	-0.754780780203756	-0.653696399295064
0.79504847271873	-0.598549663906124	-0.0981642799875873
-0.642968477036887	-0.0275104060923285	0.765398402855337
-0.935572290844609	0.203479545458235	0.288618369449834
0.91011889003522	0.0600501584953343	0.409972663071265
0.788905058624665	-0.397576603048619	-0.468574063713235
0.907305854789159	-0.19887879554771	0.370463642678746
-0.54848998014175	0.568144615016807	0.613490373283483
0.363282649982668	-0.509042843528772	0.780321151625222
0.794871794576067	0.0420924718250441	0.605315664759372
0.565730294113196	-0.642179105965843	0.517257411917421
-0.34938799802283	0.789066515177935	-0.505274243814731
0.333358794527145	-0.838345530082596	0.431333613693555
0.72407334086032	0.491980266464453	0.483397573912966
0.170620825562643	-0.83659423767263	0.520575273497765
-0.844877732068874	0.128576796955207	0.519277984454276
-0.637348390265148	0.587536898023409	0.498585421856131
-0.519796753782073	0.494664755193422	0.696504210128733
0.314649991722274	0.772018125961755	0.552253018005038
0.717893741451905	0.38130765258693	-0.582437164046759
0.500216027271159	0.801119297064198	-0.328621055217745
-0.250630106554555	-0.820326958899858	-0.514050805067518
0.567439562406483	0.173015155559101	0.805032980046656
0.626512611616922	-0.670834436350699	0.396816212485054
-0.096325737882782	0.715093161497082	0.692360543793078
0.58315086441118	0.77289836349716	0.250126346153112
0.854620043660222	0.0891358028806345	0.511546077708572
-0.653581513783114	-0.263716235370284	0.709425790370704
-0.367151545052961	-0.293805277732561	0.882540764917812
0.00990828834479071	-0.910125510129772	0.414214173626518
0.108707605463578	0.986487145307969	0.122579642096511
0.114494019254808	0.8177972810833	-0.564002417200176
-0.020472670811395	0.905710631057993	-0.423401845223165
0.690441628394099	0.442129243900685	-0.572548766017633
-0.84803808483229	-0.201751686604159	-0.490028227377117
-0.625887040727203	-0.0507040368953593	-0.778263781048726
0.896954899429542	0.215375449787999	0.386115687350253
0.162871483872511	-0.858694002061268	-0.485919222263505
0.201288531015615	0.640426054690227	0.74117298639082
-0.741639026896503	-0.194314273618138	0.642038563368481
0.461597841589452	0.65166355229742	0.601882087494774
0.406666548565099	-0.879827070097041	0.246021635232771
0.223527075078458	0.796655414847001	-0.561583294535923
0.187803259874825	-0.784406317403526	0.591131681436402
0.0274553881787314	0.412018782547826	0.910761617816519
-0.563146308320717	-0.765556994091215	0.311108862334025
0.137201829872763	0.210846085488688	-0.967842748649626
-0.347125373297356	-0.812648614478861	-0.46808781718686
0.783707131810027	0.113431508402048	-0.610685208967548
-0.696594713461098	-0.22134992079349	-0.682466129374028
0.444223426637074	-0.730415741826039	-0.51880477187429
-0.0528786771745498	-0.94099493612736	-0.334263931172564
0.649807936457278	-0.572507862067622	-0.499984393344328
0.90019365721663	0.188656147995769	-0.392505079368851
-0.26545174368365	-0.960653316348678	-0.0817348001991584
-0.586520196007409	0.45672016623942	-0.668880220537031
-0.541254852055063	0.716782872415094	0.439619720826101
-0.478159042811229	-0.725405349494324	0.495127265158026
-0.182913529275975	0.633606505920848	0.7517216482599
0.368105341843887	0.379128986279252	0.848975658702216
0.211156475120883	-0.46147581749215	0.861657131859579
0.189505469317324	0.848736732574946	0.493693868583382
-0.0956894552433608	0.946344131904222	0.308668612213282
0.453025583649052	0.42654265557548	-0.78283407152094
-0.708104573482507	0.0493907642682819	-0.704378069944084
0.0521609940628872	-0.924966494383868	-0.376452141666892
0.482744394610107	0.743191297039117	0.463275884843833
-0.685805935233368	-0.665609402772627	-0.294337123277632
-0.652173133150667	0.573306420191205	0.495973742212215
0.773833678606793	-0.00617631305958864	-0.633358738007828
-0.680218546448554	-0.527471773684267	0.508995340876309
-0.476250717357219	0.340413611411974	0.810742762768926
0.537838657017916	0.718541394869004	-0.44093972703406
0.100798568589623	-0.329418752630946	-0.938788013337066
-0.611661873139087	-0.124896156542363	0.781198248224437
-0.756062064002602	0.378628312866555	0.533863986490897
-0.994388066108802	0.0357031789254502	-0.0995874339212225
-0.829822452428987	0.0394718285086815	0.556629744263567
0.39437035405794	0.692514471851051	-0.604065998146788
0.778187419561115	-0.1668383825222	-0.605466179199292
-0.871228045210024	-0.0975829913839594	0.481081337231115
-0.469819154924287	0.688916920429153	0.551963258208951
-0.55452722493379	0.115194238613544	0.82415401727922
-0.155454967342263	-0.403156022718233	-0.901830901263996
0.127512380746611	-0.925989203869667	-0.355365427515329
-0.549141390844514	-0.547136865310971	0.63173173379136
0.66729575761413	-0.699914358073204	0.254629658981745
-0.604752490980985	0.0657202868834542	-0.793697214650682
0.715134516307019	-0.498272835536373	0.490210980041113
0.379729233864915	0.754483494824772	-0.535313333464957
-0.985093705685192	0.0206634671713875	0.170772984233086
-0.442758445535623	0.586667660717431	-0.678075227961629
0.564733021924787	0.0926922232866837	0.820051684767411
0.84483598769275	-0.315317560673745	-0.432234878081322
0.720770412836616	-0.608446552571909	0.332088549400147
0.972587042185582	-0.0675098118623229	-0.222523865405524
-0.284955007388843	-0.819050107008126	-0.497953377309565
-0.41625446390306	0.420725596284551	0.806053468395109
0.191963919654534	-0.78960734500582	-0.582812228992948
0.186323004844623	0.747747193666962	-0.637305164131638
0.492943589355524	-0.210831433915406	-0.84413075064617
0.68439876698094	-0.662697587402094	0.304023412595828
-0.939809165554015	0.11246032627732	0.322662993468827
-0.243439723331094	-0.21860467942669	-0.944959837896423
-0.135364393595422	-0.375402826149303	-0.916923769495404
-0.148242669292479	-0.356097421723187	0.922615162049237
-0.786829768469876	0.145674230668525	0.599731551586853
0.315208788041327	0.297567296477792	-0.90116431576512
-0.757775099633208	0.494939634482045	0.425219539290778
0.487782571801493	-0.833317942013758	-0.260094925295893
0.848149011403157	-0.150139536862789	-0.508036784028948
-0.354133440466701	-0.813220439488197	-0.461803013352924
0.573402280351676	0.441096037633202	-0.690394170363414
-0.393871716460593	-0.917537997645064	0.0546726060278128
-0.29375225720054	0.832239486812454	-0.470198945106996
-0.885541731618473	-0.208204939849878	-0.415290915605272
0.758619587798288	-0.393506452915178	0.519277375323506
-0.848864875093945	0.0394709675861178	-0.527134201650355
-0.435955369566098	0.848424223393189	0.300198689048023
-0.83943642142935	-0.192812858407362	-0.508104020856626
-0.671692978566491	0.158171328144939	-0.723747451461725
-0.357394795836511	0.549076529538588	0.755502431907958
-0.0918872166320686	0.813055846693351	0.574888623628411
0.561090404764178	-0.353757148763648	-0.748353818310687
-0.420129581365583	0.809183410953786	0.410747297372457
-0.735669071510022	0.591175310481388	-0.330609693597778
0.15374412064386	-0.911686385812132	-0.381038947211777
0.352683062005729	-0.416315202024378	0.838031210837439
0.401994323358136	-0.577098266098801	-0.710885472670241
0.39982446846222	0.164840859561346	-0.901647317656954
0.451789695713555	-0.81222841319785	-0.369013652377734
0.618444865295467	-0.624795259320365	0.476609727681328
0.772781206003845	0.303700384045521	-0.557292817446848
-0.75687808420959	0.460370104959054	0.463891077843938
-0.351767927253477	0.708546075973421	-0.611736694647672
-0.291167274872184	0.517771285613852	-0.804446712863745
-0.715354898556595	0.609814749830737	-0.341164681642106
-0.456211608792196	0.724286940466718	0.516990711592188
-0.374953257219282	0.550506408349893	0.745890574592783
0.866538596166823	-0.309311715742836	0.391710510271877
-0.515873194973578	0.795259964660215	0.318490871637456
-0.479295565535375	0.691163821923603	-0.540895860699712
-0.681791333298311	0.725087912093375	-0.0969953482151668
6.99410709839231E-4	0.942143926524032	0.335207894505094
0.0705574014817953	0.728579187525263	-0.681317855777437
0.797198271013457	0.582340894652626	-0.159229391471343
-0.706240651901342	-0.311024021681341	-0.635993867532645
0.138654876640123	0.577097443106549	0.804818840698822
-0.755396274619682	-0.320010866404417	0.571812481215478
0.620773769390248	-0.0664262282959947	0.781170585359812
-0.596927945976853	0.463311945650156	-0.654995471991771
0.415319095715136	-0.682939751605412	-0.600918750257886
0.0831220722136903	0.829950179678152	0.551609844331213
0.300468788763956	-0.706450665841921	0.640816638134676
0.310427849818327	-0.0692344229329482	-0.948072330963367
0.521189622556394	0.789503420314778	-0.324107584994229
-0.123292415637406	0.889437987673227	-0.440112538255948
0.122275835359208	-0.933811501398451	0.336221206861167
0.139564598392323	0.88882797304016	-0.436470568557503
-0.0281039443662579	0.78756127083761	0.615595169724152
-0.538447658250699	-0.110572202797325	0.835372915106113
-0.599505286816194	-0.706572008918682	0.375964635693373
0.13665679750464	-0.892741581514027	0.429345301979199
0.124014840661707	-0.750426104497192	0.649215666003849
0.475537876140788	0.700894313918844	0.531611596065908
0.572250473879057	-0.399366810612461	-0.7162649968597
-0.69982066202274	0.514124553018614	-0.495910259008084
-0.765696578257372	-0.525382192130152	0.371055659217681
0.640266879032867	0.595027149272831	0.485799356979566
-0.270838780248465	-0.23179448923479	0.934300631421122
0.831363493763561	0.1390110325229	0.53806196118492
-0.648777416660377	-0.286660292529058	-0.704921088008185
0.40273338891821	-0.651896370078646	-0.642523882924782
0.780204538999507	-0.282857111993416	-0.557918212213323
-0.418297701326643	-0.46434506478018	-0.780647611844894
0.0123065165131756	-0.82313487123784	0.567712544694562
-0.653414019985309	-0.479452894510931	0.585811437607468
-0.329144642454654	-0.782107668602565	-0.529123236171365
0.443359477733521	-0.320718135240889	-0.837001942190976
0.379562479370143	0.759249717437866	0.528651294167442
-0.49681337915996	-0.518159261420222	-0.696194977066132
0.348381870650397	0.849314969571067	0.396603271121945
0.372035466016265	0.808768800675435	-0.455502622473327
-0.787993610919094	0.303805385714676	0.535507569284921
-0.690767762811146	-0.312600685416926	0.652012813783404
0.636029344940639	0.686848464723719	-0.351718436936496
-0.0961468887586056	0.954996037445358	-0.280603535697084
-0.163594083502941	-0.699686427500272	0.695468100644982
-0.133908602417311	-0.554215875138673	0.821531040157898
-0.429081947059101	0.774447072294271	-0.464887529325969
0.448040282370517	-0.0981827642564223	-0.88860567755125
-0.66998234036363	0.318353049731518	-0.670652666681879
0.575711534498263	0.00324453266716285	-0.817646440739167
-0.0535358265160513	-0.867886038643215	-0.493870164321993
0.639639071022313	-0.659888021758656	0.394220316017783
-0.0607249255948716	0.538002949366463	0.840752823298551
0.598114917954099	-0.755907651432967	-0.26619948802704
-0.533753818036828	-0.581771833746049	-0.61371686891503
0.468001364280226	0.783110981498484	0.409526450535651
0.316590996165572	-0.673370201174818	0.668088851363855
-0.285120671332194	0.405927025510776	-0.868291110595434
0.581306869559463	0.0999505386832149	-0.807522267940589
-0.690312495606711	0.276890510677642	-0.668431225711299
-0.746237143205011	-0.529143894693975	0.403902048533199
-0.0421159703045365	0.929918778991748	-0.365345465995958
-0.245457501976275	0.866790246047667	-0.434079813030037
0.226308076818304	-0.447115344120095	0.865374210049716
-0.660287311929581	0.616883100060192	0.428340876598225
-0.536346099587708	-0.452762415404698	-0.712277373397441
-0.729049551889726	0.677221849972418	-0.0992840209163896
0.735858570798154	-0.325676290768665	-0.593672567510123
-0.276376252710436	0.80259035157863	-0.52864439322727
0.412917746769987	-0.515045613970593	-0.751150417647525
-0.77717184078561	0.554983930316361	0.29664249018054
-0.233694052605471	-0.449495157528533	-0.862172368575583
0.0104628056086336	-0.748902360160632	0.662597754783875
0.486273248374814	0.380792335737713	0.786470295026089
0.157267803759325	0.394070667995409	-0.905524790674651
0.41388668072168	-0.644432856772972	0.64296509130171
-0.647788252692863	-0.0127900031848247	-0.761713066378449
-0.6025286594746	-0.57210422507666	0.5564674026043
-0.681979992457111	0.291998608449412	0.67055208787372
0.899542095256745	0.0513996712202968	-0.433799599653516
-0.585838721371166	0.725844459296347	0.360475815348259
0.0671670685176609	0.804279880230551	-0.590442595993103
-0.305035140593819	0.298120919904038	-0.904476356859857
0.840308479137883	0.343716068587963	-0.419214651561003
-0.0401660754640587	-0.840043504338484	-0.54103012596392
-0.671379461324228	-0.712363100407378	-0.204422190796346
0.723847748115611	-0.0140900019323606	0.689815851799236
-0.499588009627864	0.82692612197203	-0.258079463414602
-0.919970235257412	-0.230557085198191	-0.317014505512502
0.244226585807428	-0.51376214992167	0.822436519187171
-0.63981419737865	0.414401089291916	0.647232207191814
0.431154513885121	-0.864203048023401	-0.259343164443462
0.662853752904424	-0.438175736065798	0.60714654457035
0.827071928654104	-0.231461239085547	0.512228190978751
-0.700010856415143	-0.656300326337628	0.281522081816082
-0.859309866855717	-0.451476875333815	-0.240323082044203
0.00101406797456209	0.959103036938415	-0.283055358899373
0.530334638696464	-0.767606131633204	-0.359897204320622
0.651200264688364	-0.347010544520867	0.674923623279802
0.332042982901292	-0.440319848562299	0.834185763764934
0.933679786899212	0.153476502114416	-0.323553734076067
-0.393769589045804	-0.506349717027037	-0.767173692725017
0.511237680338927	-0.69843902935427	0.500818286882916
-0.308173037244957	0.435402754888602	-0.845845033177257
0.924984902236267	0.262032015320076	0.275212924082907
0.196146775103684	0.909061549302342	-0.367605144409664
-0.337095929478682	0.595241387819574	-0.729420334618888
0.756878522895155	-0.349651954046057	0.55215795983742
-0.703995704532654	0.599163643304573	0.381304309628888
-0.727315257040718	0.657171978592364	0.197832018209367
0.649929652959777	0.732796643508255	0.201495720715404
-0.39365470608167	-0.809261115600438	0.436041763087996
0.821226603941909	0.195614172897705	0.53602421618765
-0.764732780136566	0.617371460829381	-0.184489171329903
-0.138119782297244	0.832233620250052	0.536945180687614
-0.687033227299125	0.0373622580477843	-0.72566480296382
-0.421305531096149	0.86715940201226	0.265586560220074
-0.908606307321804	-0.163423923969434	0.384352961962658
-0.28617777359333	0.792082091874464	0.539173665559566
0.681720458818207	0.62425466362648	-0.381527628055012
0.843505527379287	-0.121587199273273	0.523177769265355
-0.555140865383635	-0.812401049736895	-0.178390453689375
-0.841473113993085	-0.387092730353748	0.376937947856224
0.114368908485881	-0.966507293117985	0.229746393054373
0.715162790721144	-0.512921682481885	-0.474819471386649
0.181460898936387	-0.387920266569656	0.903653589016126
-0.940882638793811	0.0372418050328817	-0.336679236030806
0.431773376722484	0.690590967481239	-0.580220532889858
0.361415306950019	0.925618300266968	0.112293090228706
0.203848394937387	-0.80420637707195	-0.558299144687022
-0.160722476470293	-0.976163895033264	0.145850387694864
0.0560036605705512	-0.935248409409979	0.349533979319327
0.400348384866454	0.831973931053031	0.384110073784832
-0.0605107845069718	0.996439785322103	0.0587043370254048
-0.916422093421119	-0.152825420065203	0.369885033046146
-0.987631748673358	0.00547062311262262	-0.15669588793317
0.877719289375446	0.0411251691387181	0.4774071318294
-0.217330140161465	-0.0376241478273719	-0.975372766524503
0.47669068290463	0.196364227790202	-0.856858846529739
0.15118957799902	-0.752934214946286	0.640493387528472
-0.516804095283333	-0.572937120253225	-0.636126232232501
-0.296381568270125	0.661773553100531	-0.688631781437975
-0.35335914894905	0.66207711389886	0.660901813513444
-0.367162442600715	-0.713679220847204	-0.596534752109552
0.25245483854421	0.924700349836958	-0.284948798044535
0.301480621854427	-0.174699678738576	-0.937331028449878
0.969884307160353	-0.0788463475735745	0.230451045123233
0.670847485939598	0.716564552795151	0.191046832703415
0.253412624790193	0.755362742201969	-0.604325383622157
0.190679361241988	0.776503375314337	0.600569637362554
-0.813294962293699	0.0325774541874693	-0.580938907103281
-0.731762516243436	0.587337369804808	-0.345772228283079
-0.599806915394539	-0.456637063199963	0.657049660799701
-0.504318652725568	-0.444169879438705	-0.740524013596098
-0.572020051219274	-0.561578261776954	0.597848573555774
0.638576430240938	-0.328147104997477	-0.696088801966039
0.249105790240634	0.593137026182703	-0.765594392246788
-0.275873518316177	0.383494431639926	-0.881377230698084
-0.657041828071007	0.60335019258858	-0.451956393104946
-0.511220721137019	0.430577518882152	0.743812055907563
0.899396615418961	-0.234444980034709	-0.36894617427132
-0.407973673069589	0.752640646955138	0.516807061322753
-0.456947695947351	-0.658707561956993	0.597748401076139
0.238596696641347	-0.910108500588047	0.338783313504686
-0.421586172415795	-0.643259727883001	0.63912598266045
-0.118574081719178	-0.688455873194766	-0.715519879394057
-0.100242255419248	-0.843782447599313	-0.527240619975144
0.160422955874451	0.983719344276281	0.0809983143352248
0.127949532753876	0.607798150444728	0.783715717198547
-0.258413789358805	0.0864472957199904	-0.962158603626202
-0.59699979375624	0.504115480279635	0.624066365699546
-0.811032771028008	0.565942979175096	-0.148102628744556
-0.676749734952914	0.28464057151846	-0.678962105928457
0.91261518193844	0.158801503388732	0.376716886025762
-0.423564901380636	-0.790754075547975	0.441928462901723
0.270484788130143	0.408667030504213	0.871681844235074
0.156720087273933	0.25321234677724	0.954632034704689
0.329100691601623	0.142731131163659	0.933445530807275
-0.546007185277203	0.426417763847447	-0.721140793674169
-0.7148285677914	0.3641233536118	0.597021190598618
0.495795592970684	0.739801107758783	0.45484178672339
-0.263477475286426	0.634477166862348	0.726648707937349
-0.49585883282102	0.676247893635288	0.544805290234238
-0.720222264664626	-0.498577573877947	-0.482390186785902
-0.769186858055879	-0.116682943568564	-0.628280723939785
0.903948179422095	0.248764595599024	-0.347841723914676
0.133376440754752	0.108035598843936	-0.985159395445238
-0.73366943001641	0.301792633114843	0.608810622490283
0.427599499414967	-0.615641078238549	-0.661925019080973
0.76598150591344	0.17868869182755	0.617529500519237
-0.609861832248021	-0.16834236328013	0.774421974308805
-0.0616435181940732	-0.697349554766041	0.71407539877261
-0.902481852296388	-0.302137746278983	-0.306984182897323
0.107338702892989	-0.385479733905919	0.916451732285488
0.373144747399322	0.312615297832437	-0.873518559075554
0.485638807334677	0.580561994908446	0.653530962448206
0.859842690568805	0.282384855137028	0.425357897616393
-0.21013953673979	0.673530303532165	-0.708659512969844
0.912574383068734	-0.327734261048079	0.244536806027211
0.394854642852066	0.588769080367691	-0.705294818512904
0.276089725957593	-0.516029746934619	-0.810856191626638
-0.515296654070762	0.545330351392971	0.661123412195557
-0.73783102591742	-0.00710399500497205	0.674948079816972
-0.719096469301502	-0.64748719273832	0.252310529066791
-0.930000158282706	-0.146332472104357	-0.337174306853251
0.21970623812942	-0.611378168492565	-0.76022753437224
-0.821031401812015	-0.151565316176198	0.550395668742956
-0.814200013384112	-0.18010068644102	0.551943911053274
0.419722266829006	-0.826265673093649	0.375657099220846
-0.557887172570379	0.531352444706527	-0.637515868183549
0.0286110824364537	0.924593170025943	-0.379880080950807
-0.893158371879781	0.427307603565526	0.140272358917025
-0.568244867323955	0.63512788512509	-0.523173336759922
0.920069616066684	-0.261066371706127	0.292089457452856
-0.708557131438055	0.589976844579724	-0.387135782830814
0.324000792358384	0.862504000318412	-0.388729129325133
-0.33242399297949	-0.8300171930575	-0.44784567444659
-0.650656221175306	0.278868427463083	0.706313586171283
-0.95395738112024	0.126915224758793	-0.27176799062921
-0.905909052333097	-0.274703463394069	-0.322283719880874
0.159393686414202	0.87362744106789	0.459748569268531
-0.761436928216044	0.517984088618983	0.389751572525984
-0.646891064673719	0.551873793107311	-0.526276796872759
-0.0751354475972389	0.241388461587036	0.967515516737074
0.695073750653686	0.498787118777063	0.517768182968298
-0.729582921230082	-0.65642840977261	0.191860636642285
0.654236491750907	-0.511399502810879	-0.557176059595395
-0.0819657720221171	-0.473322227915332	0.877067660319365
-0.829262755938335	0.428555635658635	0.358696736476346
-0.351584574386928	0.749912900802094	0.560373918257935
0.564299110979397	0.33019878766048	-0.756660606861102
-0.747360700236545	0.453986912714124	-0.485126650294785
0.406813149306184	0.843196504635113	0.351457986283871
-0.198085113309709	-0.891181348804303	-0.408115291833599
-0.880718357000248	-0.453747285501217	-0.135825537153588
0.932706609507813	-0.289058372931567	-0.215647020889684
-0.0920999083177432	0.869544887355838	-0.485189958429878
0.135402730398407	-0.934479719259142	-0.329262440758146
0.765883380396151	0.179797468577126	-0.617329343159891
0.559323251014532	0.656013161524642	-0.506758554719087
-0.88738654061272	0.310999313265592	0.340330067269584
0.974010104897736	0.225008774132698	0.0259878263885751
0.121317153473155	-0.744663249068955	-0.656322172228883
-0.278184790996926	0.680069767637077	-0.678320229098358
-0.0254512369544828	-0.78456563238496	-0.61952320619802
-0.280119956337381	0.89026012805496	-0.359123536484468
-0.643423243390247	-0.524362116236315	0.557719374705011
0.357137218754354	0.811459767912183	-0.462586264431091
-0.845434662892042	-0.481731582953112	-0.230596862004034
0.63183250981926	-0.420658384665226	0.65102550099542
0.366841634532258	-0.817986692479828	0.443085754792018
0.496931099174177	-0.736685263401609	0.458643985418371
0.481450835709825	0.586449521218122	0.651369366686327
0.5911276029219	0.282624882389149	-0.75544115119467
-0.73329063314559	-0.229377396474373	0.640055354893292
-0.714737382081457	-0.477553178357433	-0.510973029127818
0.559458603889912	0.631682531783585	0.536640708084125
0.528329072000802	-0.588654925906382	-0.611844563500342
0.837861753816399	0.117082808113334	0.533178485627472
0.806620901623084	-0.314869771865856	0.500219699562009
0.847314804846086	0.386704149154666	0.364029562694029
-0.486985810680678	0.204229484231941	-0.849196760454276
0.51321186598704	0.603816357135496	-0.609933920573138
-0.699887440891095	0.385693002788852	-0.601164268467972
-0.597472644685903	-0.548757755736324	0.584714771808671
-0.503516192544568	-0.559291411391419	0.658532126011493
0.639409291894642	0.575711141810865	0.509619896230145
-0.151612645278384	0.887907852256407	0.434319296938445
-0.808670140699164	-0.182896755686071	0.559107664319767
-0.95011674525315	-0.0036971591249307	-0.31187257238168
0.641287194199839	0.674357641870226	-0.366049867376735
0.809769040276019	0.237502310941835	-0.536532155334369
-0.0748391989020824	0.890218639559753	0.449343819461309
0.77406051994805	0.00582903073868718	-0.633084776201736
0.850191205106679	-0.133274165386235	0.509325938471481
-0.92627107120152	-0.317363672151094	0.20322943254844
-0.905698754825977	0.228730423978907	0.356920381392131
-0.185729683749034	-0.290827740836608	-0.938575361776751
0.936501104979201	-0.0508687799134172	0.346955397137523
-0.827855774798778	-0.116838458717537	-0.548637941357346
-0.263170244386738	-0.696921786560836	-0.66711426748817
-0.555818995014137	0.643932629495492	-0.525752806414286
-0.566987002203316	0.227654628452336	0.791643296868436
0.751624954376756	-0.113790141380326	0.649701263414799
0.65406599928681	0.700091339822251	-0.286478244344718
-0.583900958794922	0.448276236488201	0.676836823849253
0.636346887120181	-0.271953556298846	-0.721875267943754
-0.639566040997662	-0.286600395688912	0.713313039551035
-0.331623978855189	0.860594802883852	0.386525706645183
-0.938525632612099	-0.311479965817916	0.148828316607187
0.793580073209598	0.120349474907089	-0.59644502788961
-0.890910006620998	-0.28450625436105	-0.354027613798724
0.74565295035719	-0.302146270048199	-0.593893348270191
-0.664983718672175	-0.458077727400639	-0.589882572687473
-0.366891107925207	-0.0620581396111827	-0.928191630124627
-0.451422196273871	0.63569045351935	0.626191382897943
0.0749717949802718	-0.735975952546984	-0.672843687070032
-0.0862589932300516	0.292507010231918	0.952364969458727
0.715961473951159	0.240190392195165	-0.655520970919175
-0.914182083510014	-0.0163881741496069	0.404972277986201
-0.765901397368629	0.317592705066893	0.55904375785539
-0.381649806856291	0.908774727884787	0.168736240578268
0.164041839705751	-0.891081746841399	-0.423159066158382
0.189971154120736	-0.911101883633825	0.365792725790074
0.852496410467207	-0.315095744064923	0.417090568357402
-0.757239424730194	-0.440675304663959	0.482072328072886
-0.645605859044146	-0.649857483335958	-0.401096405020197
-0.659962114831374	-0.321417462784903	-0.679073502357599
-0.455655758418376	0.70011424004093	0.549743468094062
0.277026689018233	-0.809032584248716	0.518384501307128
-0.524644764789294	0.839601708053927	-0.140772307689102
-0.943198315392475	-0.211180173141117	0.256475870820017
-0.526763759802616	-0.748716181641237	-0.402422689105843
0.342308609731898	0.421343719876238	0.839818007323176
-0.586332900829987	-0.601376690919076	0.542733640954304
-0.441493259783133	-0.77880091260924	-0.445592684056951
-0.664283386292651	-0.184393127253351	-0.724380257404424
-0.675973922847069	0.209641645002114	0.706476918456331
0.84169778430323	-0.180729388187518	0.508804213960929
-0.289086071454721	0.404797053591608	-0.867507111610291
0.819101076271702	-0.0300778576005603	0.572860148144991
0.629376286253449	-0.264061379480047	-0.730860505273688
-0.168994606379831	-0.928051861977759	-0.331904450850152
-0.161204221279271	-0.637455819779718	0.753434321537526
-0.385294291817762	0.755786704085294	-0.529466492443609
0.384928739998207	-0.59983153472823	0.70144992342217
-0.635805958231056	0.220798357504249	0.739593718741117
-0.818380246649473	0.255077503895333	0.514965279315484
-0.941742158173855	-0.0896061980321568	0.324179636609507
-0.516772502866187	-0.0230897220447664	0.855811337280193
0.0462221848084775	0.996642529241485	0.0675809036538115
-0.59498719448529	0.54308619158876	0.59249272308117
-0.466051925169926	-0.341190049109979	-0.816324049280515
-0.295333116928673	0.750019245520865	0.591818791010819
-0.396870829640434	0.623091604705746	0.673981006205465
-0.78322113084158	-0.425801600460441	0.453053702389203
-0.0184564487392964	-0.423681784908166	0.905623047761575
0.280130106491431	0.685758214061031	-0.671760965883643
0.654379904992936	0.353536935165985	0.668429933063203
-0.13184933535945	-0.684876726158417	-0.716630743641242
-0.681017541940194	-0.712158108220076	-0.170428684399487
0.180347735051574	-0.77797243892872	-0.601858437449427
-0.544576524492581	0.597247894089771	-0.588838994952708
-0.361696743560316	-0.89557553448672	0.259075139152116
0.75091884417325	-0.377759902626367	0.541681036619548
-0.462953202034809	-0.16488701547359	0.870911364522205
0.182812385921229	0.64127623832325	-0.745214343471574
-0.232223486277427	0.78667549121355	0.572026156696595
-0.518618829421756	-0.576117606027214	-0.631761833125965
0.611332584401095	0.0860238992760378	-0.786684409406227
0.669216113872878	-0.637828509917416	0.381214617859037
0.0757457159851287	-0.940714810146237	0.330633078323132
-0.036602636213435	-0.86848925881863	0.494354785896621
-0.757418999497029	-0.392334226116352	0.521910254946771
0.582576966161714	-0.0383708588988248	0.811869297168688
0.701648039021255	-0.10467700335993	0.704792703073189
0.714151403797803	-0.41225793608969	0.565712971907748
-0.707351369612862	0.597183834673563	-0.378187132926792
0.874398728809523	-0.37426833630363	-0.308788075379868
-0.476868124221323	0.756376689156328	-0.447762321106352
-0.352938870575817	-0.923897040927333	0.147812081381681
0.530681037899951	-0.336413774364062	-0.77794820420871
-0.748024420012979	0.41074796061983	0.521292221226153
-0.510858054737454	-0.430177249010549	-0.744292672504292
-0.374105295307433	-0.635251444108566	0.675648452067286
-0.749248917984996	-0.389328155039247	0.535770143430976
0.0618796301833295	0.877313685372514	-0.475911345553425
-0.181094034328025	0.851815067851699	0.49154454621286
0.0396226944484194	-0.89027356782802	-0.453699257781424
-0.0286064637696888	0.870215492106975	0.491840083286844
0.690399464987414	-0.356033738313771	0.629752773655991
-0.124067913619621	0.762487599134082	-0.63499591650405
-0.124307901458603	0.298930522823786	-0.946143798880094
0.913899526158593	0.0518563845945762	0.402614668714241
0.916429029868144	0.31771582773221	0.243340267985735
-0.567343977915352	0.625666008016319	0.535409055896618
-0.117249769729986	0.779132887019762	0.615795774476016
0.356468775246462	-0.633624761155569	0.686621929685351
0.450507096051619	-0.241921423223521	-0.859370340070359
0.382522324609487	0.798675589599821	-0.464536299714815
-0.750430497939903	-0.514465724411323	0.414944678442322
0.8012049015071	-0.412798562754717	0.433206708614535
0.760732101639675	-0.538535205483029	-0.362307192849154
-0.0210280722171536	-0.991931719340772	-0.125017136203361
0.956971211290996	0.0219002430286261	0.289355283545214
-0.150591310702548	0.828548747803204	-0.539285851524617
0.842073414377929	-0.00660395606083014	-0.539322494025832
0.467921468228023	-0.762158076104013	0.447397548720107
-0.591686897018227	0.467313237785237	0.656905589630367
0.402074792096761	-0.720564369862842	-0.564909594930474
-0.0126468026146876	0.990783028061837	0.134866784970367
-0.345521349900543	-0.871389666294763	0.348274383550684
0.0488636766817825	-0.788234509322718	0.613431902833487
0.440749912745836	-0.659483950906248	0.608950271296125
-0.105173966586581	0.90901927408732	0.403264672504556
0.635166183930038	0.22608213580965	-0.738546401155337
-0.152911040239907	-0.0151851220100663	0.988123284738443
-0.428176253443148	-0.73063084109261	0.531830489941761
-0.0546444194984008	0.961320176996476	0.269958338854621
0.787717505292444	-0.411156002030984	-0.458750339345646
-0.570230424104057	0.610936634439771	-0.549175465698817
0.624696992693146	0.178613140152541	0.760165122512858
0.557911990553633	-0.0999687219153475	0.823857066143816
-0.231163438539566	-0.487336783877492	0.842060760137003
-0.268760620201526	0.613289238371238	-0.742727432593491
-0.343802910248032	0.719267336323036	-0.603700304624528
0.774166230589383	0.294315002201188	0.560397472241214
0.57032904786424	-0.682860136464877	-0.456537852964504
-0.300564199929915	0.851235064495463	0.430186037306994
0.381432923824753	-0.68603838268238	-0.619564574607882
-0.910546025122487	-0.253933504798882	-0.326226472368807
-0.700773352501386	-0.379901938674141	0.603813899654188
-0.783692681602735	0.101538339789757	0.612793396141844
0.300999577085102	0.109452355176384	0.947322245353149
-0.0178602187107758	0.269490178543297	0.962837502518626
-0.824546316013992	0.16542525343844	0.54107102886089
-0.51091530253428	-0.785510213510208	0.349198021339545
0.839519382759184	0.384680390832087	0.383703274524614
0.0110636575452934	-0.733201029797654	0.67992194065597
0.797764019488385	-0.493243355288217	-0.346819206033572
-0.834789550048111	0.325376151710905	-0.444135978083599
0.74770771072273	-0.264833402240323	0.608930577638855
-0.619479659590173	0.0834103851394502	-0.780568804785928
-0.0589934442156022	0.897379670844348	0.437297953225109
-0.674627247095904	-0.616867174649483	0.405404694491525
-0.493778491948733	-0.73089885345634	0.471136569271632
-0.398583286029137	0.754685041707598	-0.521135157057185
0.780922752936938	-0.543784190954851	0.307340865510874
0.227450148109898	0.836150937964762	0.499117259835235
0.467312747377694	-0.835278437319785	0.289704553445281
0.346939619975961	-0.759663224567855	0.550040621527269
-0.800738005758665	-0.150437355380561	0.579816564302659
-0.348384489910409	-0.737877923027367	0.57806956147049
0.533364901964391	-0.26718667555537	-0.802579068851278
-0.720987048163867	0.33023100898201	-0.609200424397978
-0.727346441689623	-0.0752739142035687	0.682129746897112
-0.439941001821433	-0.877539092450413	-0.190727701547676
-0.813525035270798	0.335933214806063	0.474685045243381
-0.155197839767404	0.764755071752397	-0.625350550300004
0.909252910085452	-0.0941854303348062	0.40544820904005
0.173675245591092	0.9260331796487	0.335111114794171
-0.877030155535224	-0.379645265374267	0.294427544161145
0.597092311815189	0.63897094779661	0.484971029076063
0.513315995369383	0.645961214787716	-0.565013980258824
-0.226828183078418	0.861955382010619	-0.453411396839858
0.140561003726379	0.878774620225984	0.456067726415837
-0.915259440220772	-0.00856794850525875	-0.402773816608242
0.799648175549594	0.236621762118227	0.551881270775038
0.0485959869514962	-0.729536339738374	0.682213426321518
-0.714325266511331	0.306700504314457	-0.629026401891665
-0.715981057100959	0.400617390613836	0.571731433638518
-0.0704317992437882	0.923889249738432	0.37612234162974
0.59042106442048	-0.805184634784982	0.0555037890126651
0.201667981415673	0.841708299806299	0.500856429836852
0.698523927925938	-0.21752745393955	-0.681722912111289
0.691185936079301	0.484955853429521	0.535798303460011
0.84475660556348	-0.34393262702586	0.409995884642709
0.842000088461021	0.212815044283039	-0.49572735244128
-0.317578298539055	-0.278446710104493	-0.906427853681154
0.463498155487147	-0.690268191918145	-0.555607130161293
-0.268041514635595	0.105359365382078	0.957628921116182
0.77165859852923	0.28415831250062	-0.569031686949597
0.639140120360557	0.313607431062419	-0.702246598943649
-0.0339587726873344	-0.140428069257419	-0.989508342118551
-0.912696672877396	-0.133532175834002	0.38620453303343
0.661874137898415	-0.492020043893987	0.565543015152508
0.550138298881803	-0.357105842744445	0.754866391609281
0.637317734774257	-0.574958660463812	-0.513077619566347
-0.5186171644751	0.728396261686481	0.447744483687924
-0.973472065680852	0.160430817695971	0.163138254472878
-0.855408416168962	0.136647770969247	0.499603671159894
0.0147897730021528	0.538130491181458	-0.842731770538733
-0.0530867013770716	0.971401823583882	-0.23143098166583
-0.863203711615502	-0.384863039047708	0.32674117192081
-0.706295568530416	-0.665492924736653	0.241382967501339
-0.809855489010231	-0.306396645345056	-0.500255117556329
0.856448968134458	-0.139593400484897	-0.496999846602075
0.827524446939059	-0.28826178441853	-0.481776331259693
0.858147353198317	-0.0920929768312725	0.505076235648716
0.919448108853442	0.155581125419212	-0.361122816420011
-0.54371922620914	0.794430295222146	0.270647204093796
0.380313204056458	-0.718481858864052	0.582362159917321
-0.657068196862876	0.494121556769336	0.569302443176926
-0.654909589128897	-0.00643663714723019	-0.755679826228843
0.81168779301833	-0.407110081386688	-0.418836851647939
-0.377560859336862	0.207673575887998	-0.902396522253218
0.0603557479676511	-0.238128937068766	-0.969356380810363
0.933171137933774	-0.0798059623238331	-0.350460605068462
-0.836531676441724	-0.31947607148179	-0.44514019596096
0.704020991138991	-0.312135745864172	-0.63790729748882
-0.581136402701697	0.439006378722427	-0.685240016998389
0.179572430270245	0.94028595723707	-0.289164418470885
-0.35011913615509	-0.669436345230255	0.655188194477566
0.331063633304919	-0.111231855210751	-0.937029532666565
0.577988558223569	-0.43393105588633	-0.691110024019342
0.174590663646184	-0.973231882999152	-0.149458362367282
0.559736263156081	-0.665172798021679	-0.494206904524895
-0.797285149254346	0.335658159861227	0.501667210904848
0.695764074191497	0.181449546190479	0.694973679538815
-0.349378177152057	-0.562596145380085	-0.749279965389023
-0.664183138130366	0.570533061990448	-0.483066024678929
-0.666113712167314	0.560041454716946	-0.492591201160971
0.145747876849643	-0.790593277621511	-0.594743495780742
-0.681708596153698	0.453598020473674	0.574040264922695
0.432041906451559	0.432852629432394	-0.791187962663213
-0.55784623412038	0.777884024883214	-0.28931647535044
0.388965795825195	-0.918785210146047	0.0673746784404758
0.588566857876458	0.593110192431508	-0.549371780712564
0.162078389395514	-0.874364321637194	0.457403135908451
0.938183542070099	-0.0161227273011794	-0.345762489366871
-0.431965920124547	0.703573530744205	-0.564260339459622
0.906583239196311	-0.251598210958653	0.338829117182584
-0.727845069856329	0.613702304258478	-0.305959206486207
-0.287093994620528	0.952121264250947	0.105081570287121
-0.782819365131173	0.131730720160854	-0.608145425816498
-0.656747928904662	0.416144806901647	0.628892405398753
0.374471079534255	0.883933699495534	0.280058253741234
0.569424523656169	-0.731427562117593	-0.375192528222058
0.611530264348494	0.615215280249094	-0.497534817609672
0.569580984592761	0.412851973124409	-0.710725509797997
-0.0255674815362902	-0.864489100210614	-0.502000895920449
0.0349352234841903	-0.606327791795693	-0.794447064980586
0.865642642944518	-0.182048961949278	0.466391455935055
0.249504462245946	-0.204322087111304	-0.946572769541699
-0.591757575106844	0.205550674898875	0.779468981007125
-0.635613945432599	0.433312464767373	-0.638932876168404
0.843376677339143	0.12629241653727	0.52227005049645
0.883327156188663	0.207755880848684	-0.420203080798365
0.488883631369946	0.384368008290836	0.783105375528141
0.705923822892085	-0.564301525868675	0.428059977311251
-0.81543156549268	-0.351456708636408	-0.459945153200488
-0.661931483793446	0.284382354263412	-0.693522449057423
-0.522154889477476	0.822352734536342	0.226031527436695
0.870971460535785	-0.359806775561876	0.33458601165011
0.516778390377622	-0.578289330338345	-0.631285629216715
-0.880478429315131	0.243912633262675	-0.406527198162224
-0.906187614030453	-0.405832762450552	-0.118843498347826
-0.840140280782223	-0.200019693383211	-0.50413929708569
0.0747961420470507	0.885449590037653	-0.458676967633028
-0.623244942246415	0.695531708778417	0.357493194408004
-0.705204451494425	0.35945102011843	0.611131447176684
0.211085089157007	-0.2350992733117	-0.948773638347888
0.854976859056449	0.43698082387715	0.279396367266321
-0.737182484882542	-0.2771375062808	-0.616244096600414
-0.895325558767522	0.102099623629469	0.433552546610379
-0.805422351006944	0.249080146861436	-0.537823313866119
-0.773933232819144	-0.0768740074752865	-0.62858391493324
-0.421948595533251	-0.725165465544234	0.544145596609521
-0.462434597305103	-0.494217030639009	-0.736141134458351
-0.164384600921478	-0.704496154977636	-0.690407756765242
0.156366816751431	-0.718257755072586	0.677978772453175
0.530439097270667	0.764196238418615	0.366931156040912
0.628660509221289	-0.192656278652698	0.753438466260731
0.0281689626242238	-0.636814075475391	-0.770502655946817
-0.64346907518123	-0.61683429504124	0.453280268428253
0.705624089257058	0.146999898864933	0.693170739712697
-0.50489690867566	0.800886591066407	0.321962388890057
-0.875297336215881	0.0261612735543899	-0.482876962568516
0.519920383948574	0.762902719669557	-0.384268440905003
-0.20343980254335	-0.807605228003171	0.553521492304562
-0.561553991772784	-0.615545972718794	-0.552955938383634
0.815473583182905	-0.447434520832219	-0.367158255658887
-0.768258505281573	-0.479200735817769	-0.424435535569577
0.5843094735118	-0.608270733660241	0.537204945748636
0.49102427281693	-0.616100631561119	0.615885683625294
-0.967542447008191	-0.021926068854216	0.251755557519596
-0.657795310892477	0.175654188037841	-0.732428109231641
-0.47972406635431	0.21195871290937	0.85143310023882
-0.811521210179597	0.0598622979677185	0.581248510286836
0.0162069899989396	-0.918988522305631	-0.393951049428336
-0.42652933753503	0.272220683236431	0.86253615799004
0.270127360801543	0.723487210017041	0.635293212531152
0.499330776141481	0.63361996413113	0.590926828848049
0.684644199958483	-0.590994178295571	-0.426600750918176
0.0698375073062652	-0.921065632086931	-0.383093753488032
0.0317294354651721	-0.883831747101388	-0.466727635501445
-0.539565795361036	0.757973059668234	-0.366531844856062
0.601806038636799	0.197025181168943	0.773957731304255
0.151493408799444	-0.934533731637337	0.322019334081539
0.699387246670167	-0.465037309669437	-0.542768624563484
0.69937761076114	0.264139737869843	0.664154467307184
-0.69989712961199	0.370664156999471	0.610534266586871
0.843753660039653	0.190305736248149	-0.501860028215777
0.480393564343419	-0.444643579648959	-0.755985522622216
-0.838000051898361	0.199181361841506	0.508018403321481
0.827482814626489	-0.283894520635753	-0.484433785620718
-0.815729686067887	-0.119964094376887	0.565856603149526
0.400284238801263	0.385459610622742	0.831380428411601
-0.894430258175796	-0.186597799584973	-0.406418226030311
0.152147545800292	0.474522352205076	0.866994614495794
0.518864350573365	0.628622782888197	-0.579321312000499
0.912128029439024	-0.114462248436146	0.393599862289896
-0.791728987021608	-0.349057031567971	-0.501322650418564
-0.991923624896241	-0.0122985890060504	-0.126238928548852
0.359111574247462	0.894721288301749	-0.265542263116756
0.489581918973663	0.490254229787141	-0.721082751693509
-0.499161603948479	-0.371567942207645	-0.782799436297164
0.77913160031358	0.249846343263192	-0.574918041246586
-0.30865478357425	0.395425696095786	0.865084240663241
0.511249770813847	-0.269687067493256	0.816022400102888
0.417078769831546	-0.674053759476252	0.609669442478247
-0.0970535278484741	-0.922770585776783	0.372927685694343
-0.132759236745878	0.754695472848995	-0.64250270685802
-0.230171773666315	-0.727585087499085	0.646251417836937
-0.644569998391103	0.392907884623044	0.655860435897103
0.374360319831399	-0.188469463822903	0.907928197679773
-0.760248542546059	-0.286451669280792	0.58306740152648
0.455674929480892	-0.635980822300688	-0.622807154991275
-0.404409722456997	0.654263864547028	-0.639055218216895
-0.0540041563275647	0.526104811781026	-0.848703292158219
0.562910016986714	-0.710419077427156	-0.422418095260567
-0.732696038208808	-0.243725300663573	-0.635416787163802
-0.159326284861483	0.924963024908312	0.345048601655916
-0.204096107743775	0.910982168049525	-0.358407963499178
0.693318059158262	-0.391290159656904	0.605146329246651
-0.858090622286431	-0.297605716302827	-0.418463046836834
0.825300974751222	0.20099076062903	-0.527713004592881
0.682730178967653	-0.355498383385552	0.638357581718159
0.885219576092503	-0.0204183577074316	-0.46472507224287
0.127441684233266	-0.829033382489004	-0.544483487204736
-0.441724790786494	0.614857164109403	0.653322184643971
-0.39330965110761	0.665972486356739	-0.633867624793563
-0.543341213674457	0.672812343085609	0.502099468745407
-0.413081797603953	-0.880395397634896	0.232953584028191
0.425669261584154	0.58518725649749	-0.690189506277328
-0.617378741815159	-0.344493339197096	-0.707225443832139
0.517789138323675	-0.62630623898358	-0.582782037509968
-0.567004637578593	-0.428683977890296	0.703374571664714
-0.511988626559171	-0.360568128069773	-0.779652660672888
0.674508211136728	0.284750930808244	0.68114284883053
0.801285101516892	0.399643970636693	0.445226776846139
-0.33087561050454	-0.0737255223517917	-0.940790028501155
0.0552891313634874	0.950893371233273	-0.304540487452313
0.569974601465609	0.300173759717741	0.764869052623412
-0.0564698040149994	-0.0202747576125657	-0.998198424882678
0.0108349270110334	0.516663914699313	-0.856119736721591
0.850951182219106	-0.306840080289786	-0.42629948464391
-0.385831534991452	0.45572518157018	-0.80215247022556
-0.355702225657764	-0.152793384311335	-0.922025004201514
-0.909806009729221	-0.0216981744566425	-0.414466179423415
-0.586736152201073	0.334913435959035	-0.737274493058314
-0.852202476319278	0.486928012770026	0.191447250529025
0.138497172691587	-0.93078613593667	-0.338313024142612
0.959999036571224	0.168158767870251	0.223884967272662
0.0342308051025233	-0.822321369096876	0.567992797409151
0.220870979499363	-0.473747180388267	-0.852513706335071
-0.0980007505969736	-0.796726694912791	0.596340864351732
-0.833669566568045	-0.151616501929978	-0.53104377420394
-0.361990761720191	0.815933880742045	0.450793290418637
-0.484600355394835	0.186990895344621	0.854515594128871
-0.109220212197233	0.922736838470127	0.36963180623121
0.324864927702931	0.536197960985177	-0.779072862692514
-0.736873308497333	-0.346101239732836	0.580716504914049
-0.272624801858859	0.317712863800059	-0.908148805861343
0.139052409227763	0.813202890682816	-0.565124310283204
-0.955096328456926	0.0478674472985236	-0.292403335920135
-0.482330973480983	0.498267154973841	0.720476699342291
-0.073428748715811	0.421513932403279	0.903844136813397
-0.76975232412643	0.0860067606842561	0.632522091802778
-0.761570501887842	-0.135390326374245	0.633782163032832
0.349062462524306	0.440688390066039	0.827012176523097
-0.964521561611204	0.259025594296436	-0.051028410581383
0.897686469590687	-0.109160237579932	-0.426899338070817
-0.438096640381202	-0.624460075673054	0.646622724296871
0.693657750429942	0.23854107463268	-0.679659533135201
-0.776215542822359	-0.353972103309586	-0.521721363526143
0.848064045024037	0.124654628440269	-0.515022911282485
-0.666395842903103	-0.623975932325109	0.408130636488458
0.44657901198531	-0.451758723797839	-0.77232198047626
0.334363444814041	-0.876508705879931	0.346314272430082
-0.777686001353773	0.291818599230605	0.556818092774891
-0.81080293391999	-0.0770926706257291	0.580220063840031
0.884931265485702	0.361005117605142	-0.294231134363397
0.529719955012647	-0.332818810358763	0.78014640211487
-0.714136585899299	-0.103795499199404	-0.692268322997694
-0.449812635851198	-0.579530673900094	-0.679568091244359
-0.0092971287145868	-0.952651972109083	0.303920686091519
0.53538640048661	-0.547030940259413	-0.643520436795052
0.158788449164942	0.636107467069793	-0.755085106958047
-0.95407933853967	0.149755897176776	-0.259433588867143
-0.369433116583487	-0.694874791426266	-0.616983141270258
-0.618021803294254	0.766489802827405	-0.174763934536058
-0.588093343335655	-0.0260440639018583	0.808373630358986
-0.781091840193697	-0.315837107987585	-0.538648733778204
-0.744133629963157	-0.053285780656201	-0.665902219802363
-0.840165094470676	0.0909041814697083	-0.534657875490862
0.384489376953329	0.799369577662469	-0.461710079289771
-0.0247726703529137	-0.950895312099766	0.308519724215932
-0.953605159586258	-0.0233096207469562	0.300156394553074
0.839571311789956	0.0911705630906107	0.53554452741582
0.0325594167128628	0.848745282342713	-0.527798569611841
-0.274479425108759	0.800539342445955	-0.532726765226006
0.783606777702544	-0.340398329459595	0.519701255761186
-0.892621324788017	0.330313584919439	-0.306790003343254
-0.335650785618199	0.618340710416701	0.710628817284562
0.832763786203592	-0.329306162609212	0.445041489813538
-0.79684099853739	-0.446240435167577	0.407325296380407
0.35719015830148	-0.536576838297693	-0.764526315711248
0.192755651731307	0.830886128182108	0.521989943121689
-0.854870211116515	-0.0385596246230481	-0.517407071361161
-0.25417070237449	-0.827795521510569	0.50015180557657
-0.0181716123249647	0.792361222912834	0.609781505893373
0.257670378410645	-0.922716889145615	-0.286704584154411
0.786802386161968	-0.258428376273414	0.560496904065063
-0.448626575443312	-0.757425637919447	0.474384442017573
0.585890278084574	-0.556870882387772	-0.58875071328589
-0.0895030910870825	0.529204589926683	-0.843760451008691
-0.636711506894048	0.135424511148844	-0.759117025740305
0.716724428020729	-0.430783175132191	-0.548390326593556
0.63355469335251	0.292992526320356	0.716075296356063
-0.774629787660669	-0.122614719451389	0.620414637676002
0.637775008030585	-0.733878055648399	0.233807695701646
0.0346110806370491	0.828675766283681	0.558657808923575
0.913364124854104	0.221243467464887	-0.34178546419298
-0.650225244745686	0.0675059879220911	-0.756736461847898
-0.380123454316475	0.240284440666477	-0.893179459600426
-0.453312914803541	0.784183822926507	0.42374890339998
-0.22873364329993	-0.964240251757964	0.133871794312615
0.615914139979336	-0.100457285312069	-0.781382176659568
0.162561862897198	-0.940680802057814	-0.29781415240257
-0.736871082916537	0.268519720867255	-0.620417735615918
-0.395114725342445	-0.492825142132035	0.775246885256629
0.266573279838241	0.587646139187754	0.763944174383187
0.755099344873292	0.222555753773193	0.616679751438598
-0.0344318533380748	-0.779274739472676	-0.625735829160756
-0.429408296023952	-0.6410747704049	0.636106637330653
0.96269926585665	0.268620960471725	-0.0324484685973687
-0.762474663123255	-0.43129841662471	-0.482300802313345
0.654205576016004	-0.416699422141024	0.631170861096189
-0.446706006837827	-0.860521457170782	-0.244860297320079
-0.171795239314346	-0.129391226034576	-0.976598334206134
-0.0800319458478829	-0.705896481331056	0.703779116831578
-0.799040827779574	0.0215569449676704	-0.600890217647945
0.464669512994539	0.736946460837005	0.490909520740056
0.866726545031462	-0.0503081658200581	-0.496240047345684
-0.230753065377803	-0.904360439758669	0.359005874350621
0.593815826042345	-0.40625776301107	0.694505143778568
0.470418465996946	0.700351292950286	0.536856157002919
-0.541726937416453	0.815211639956728	0.204846057702979
-0.425407542153105	0.687204652134338	0.588878755911756
-0.813883589549388	-0.480220655821997	0.327080455521411
0.67625910431861	-0.199761933040142	-0.709061911213864
-0.368765033819339	0.795495689543071	0.480831527409149
-0.825242044083744	-0.182643536943575	0.534431386699195
0.504615718871126	-0.0664555543473372	-0.860782571596663
0.854508868872242	0.294798027344629	0.427678285738703
-0.786004522498508	0.115643386381105	-0.607308404188681
-0.912032986670331	-0.107901934632089	-0.395667794655881
0.596351737903858	-0.379911009559406	-0.707129570527638
-0.269520109510472	0.957822351182236	-0.0996757450195193
0.180281382417613	0.441152741020263	-0.879137578678049
-0.17358414744518	0.852810129391117	-0.492527590053223
0.343274775194902	0.920173475295826	-0.188263655751428
-0.527946186428834	-0.663314508522388	0.530364673615197
0.849078294823173	-0.423749078037591	-0.315440593650317
0.640427558601851	0.611622284017955	0.464511274218325
-0.777031792397799	-0.339368700931837	0.530141941776824
-0.891528267454646	-0.0837025037839143	0.445164283371455
0.916578040149565	-0.227216031143864	0.329025183696952
0.0451659208479837	0.764769962321784	-0.642718402042676
-0.054011234482879	-0.469540362179722	-0.881257416895751
0.329414357078737	-0.781041721213326	0.530528049281588
-0.343934613102359	0.607535149484045	-0.715967893170867
-0.981612630256447	0.0895969758798927	-0.168549773165665
-0.907724630874237	0.347441963439538	-0.235202203530298
0.483506449404077	0.300150539636159	0.822271954368374
-0.726991848088673	-0.0514264150765205	-0.684717588970076
0.110733445092732	-0.698786902391294	-0.706707131125954
-0.244680207083787	0.602263057979005	0.75987551957884
-0.355666319987373	0.802389218015558	0.47924212214602
-0.73443677565832	-0.141996623204682	-0.663656222421728
0.267937431100125	0.841997591258972	-0.468240952213233
-0.95331313256462	-0.173935271317546	-0.246861484787568
-0.827012734619677	-0.428345642301247	0.364101562065334
0.758677339583725	0.304822366066224	-0.575753436418707
0.456960264511831	0.827105472225003	0.327236694875028
-0.899203620913306	-0.290606903521536	0.327078699645856
0.110638559791146	0.969717317458877	-0.217732481058067
0.55525214410906	-0.462458385698688	-0.691250531977557
0.205135366458938	-0.47237672474014	-0.857192925397507
0.539863996041528	-0.362092094203466	0.759892216760654
-0.316169125736686	0.427185107432482	-0.847083211921237
0.501671050915956	0.0475528393417611	-0.863750475625581
0.636198365577745	-0.701661508059273	-0.320815784749119
0.194352603084367	-0.715112035613361	0.671447572186575
-0.718690490270914	-0.176179181500487	-0.672640227164546
0.640210283942625	0.134405185101367	0.756350473360049
0.012690417908012	-0.574867966824185	-0.818147770279152
-0.52685087916368	-0.392043619980541	0.754141864079306
-0.00691084403131326	0.535717988589203	-0.844368685431141
0.0204863099595416	0.604041649394437	0.79668939800972
0.745574497201392	0.366960743018925	0.556289926392605
-0.792668945236948	0.338373454951668	-0.50712853226871
-0.202080893697448	-0.0105856686796532	-0.979311623550464
-0.455429302922293	-0.552884028102626	0.697784638343901
0.273866344359664	-0.618062607668526	-0.736882513314745
0.901559737935834	0.361537582030662	-0.237656507826931
0.40227365369311	-0.644036261713579	0.650686715049873
-0.613210077843669	-0.246480508469464	-0.750480352424763
0.363753979335384	0.653513971377415	-0.663778978073419
-0.573003317363131	-0.796412814011399	-0.193374837994224
0.0194439604109737	-0.66906862162881	0.742946237594122
0.689484167774666	0.428460965054612	0.583980122788907
0.115733581234621	0.87890374121476	-0.462746098690533
0.6790584875143	0.106965888712418	0.726249178441362
-0.10896514772732	0.832756675962315	-0.542810201839427
-0.85664398940819	-0.168893500917719	0.487479292645931
-0.694318131105558	-0.380306243841868	0.610974216897059
0.140452688118496	-0.787017991565902	-0.600729326195968
-0.469021084256653	0.828571306366833	0.305759403433933
-0.225172018018384	0.559796487727957	0.797449342986106
0.567643262246531	0.677644225114389	-0.467524791850909
-0.0369321701273382	0.97753847216791	-0.207495904155513
0.886035910313806	-0.405311844851955	-0.22508370455697
0.577298579145343	0.0709760990831707	0.813442526473569
-0.451076386084662	-0.38916546250241	0.803168934105451
-0.495251982208583	0.381779845679381	-0.780365057874517
0.114559629000199	-0.94985241903142	0.29095785513283
-0.615346309687771	0.746210970223342	-0.254004147745626
0.16361235061484	-0.860623659677098	-0.482242589502716
0.897147670396971	0.0289071448766727	0.440783886361975
-0.346297206431785	0.932079805410941	-0.106327236222167
0.326686949255643	0.860046861284789	-0.391912022755394
-0.294771444734644	-0.843288667299242	0.449415196643058
0.558893217204347	0.683359129611427	-0.46974319765132
-0.515215148421397	-0.803730185347141	0.297609038839495
-0.507356405991824	-0.220027586708149	-0.833173054284911
0.881012328008048	-0.0447564030393988	-0.470971487762067
0.625302725876186	0.0462046027809973	-0.779013244876916
-0.695259448003496	-0.137313222333273	0.705520643875377
-0.234266050698287	0.249320383697983	-0.939658854990958
0.477789636875498	0.221505712136331	0.850089573154121
0.590165279438292	-0.708861109129128	-0.386291173740412
-0.779053707607697	0.01731180053397	-0.626718136186414
0.12489374970904	0.461619821395053	0.878241818509467
-0.109084980766031	0.702533904568315	-0.703240058517199
-0.30093492826144	0.691539115376198	0.656667207082086
0.460694701509713	0.87422955580388	-0.153241886440451
-0.677864864248491	-0.0199624721056847	0.734915454678159
0.909235090228146	-0.413593718176995	0.0472417927511578
-0.561414783756026	0.652900987118321	-0.508462133890123
0.341025568506745	0.643701682685049	-0.685091019743426
-0.569681868037959	0.653449740161834	-0.498463645927376
0.166916921982809	-0.760121867885405	0.627975705834381
0.745379179541635	-0.550468799792902	0.376023907697904
0.252145484442749	-0.892729361025105	0.373439342649967
-0.537401241649406	0.757701638381818	-0.370254146049961
0.341569891061863	0.135864848022484	0.929984275454061
-0.815862415365319	0.145809989351263	-0.559560511651467
-0.167752619121999	-0.930009599195796	-0.32701866029538
-0.455350142882825	0.785432785413415	0.419227369066376
0.308928400298227	-0.764400860800673	0.565910388220934
-0.288107558041304	-0.886651837859568	0.361721651853641
-0.173165389884324	0.890712938094732	0.420290625230757
0.797161353088897	0.129480008645503	-0.589719174270805
-0.586919276745852	0.507126405046644	-0.631148613155882
0.676377850188793	-0.595015276640413	-0.434131114225322
0.389172718859536	0.87396972221755	0.291069612880588
0.872043684893682	-0.00395254280128872	-0.489412085100535
0.738018953841419	0.0655405376577868	-0.671589503859572
0.705071106520624	-0.419128192885125	-0.572019486275278
-0.320674153116966	0.858851454946813	-0.399427422516857
0.880473185165257	-0.108792845964867	-0.461444565329153
0.119564781537126	-0.828463066584409	-0.547131803427234
0.750779581170291	-0.356406875951688	0.556151201807675
-0.168026184692569	0.945910651765836	-0.277525206303121
-0.608664617792901	-0.0991326657519279	-0.78721032616953
-0.718323099756824	-0.523037112046639	-0.458741870530324
-0.789628120815042	0.447502714084199	0.419796083480279
-0.674821353543162	0.629408305512347	-0.385306794326614
0.00239191905536962	-0.127805935225998	0.991796310561922
-0.0716722051405225	0.347573105481944	-0.934909638069868
0.715355944005996	0.276683677858666	0.641647890810757
-0.673815351930603	0.718887353293299	-0.170803526830078
0.833703611159801	-0.354047136384408	-0.423779322238718
0.679784509104234	0.518844656014852	0.518356290698537
0.832459466132876	-0.43821363416049	0.339087080381463
0.476661840394041	-0.746260317734685	0.46463859943691
-0.962781514284938	-0.192904386257795	-0.189313637949583
-0.471488545006923	0.852325695884591	-0.226361348427909
-0.0303586038434453	0.771110560274171	-0.63597709000115
0.0529213188408433	-0.0433960533383642	0.997655309496622
0.379825304128129	-0.397787040985188	0.835163581801926
0.231109598184506	-0.869398257731002	-0.436732209805156
0.863509133388324	0.413506245030369	0.28872921895061
0.535741275526173	-0.672319335948481	-0.510850267894012
-0.555599245207674	-0.557856346009166	-0.616527189945395
-0.714069317813594	0.0902206657220881	-0.694237164687898
0.786206996109531	-0.588702595810353	0.187903733210865
-0.804085495044308	-0.00336459136202433	-0.594504159938614
-0.527225123446269	-0.518569027445767	-0.673141762915523
0.030005401654527	-0.867842065426242	-0.495933287195229
-0.586952007859517	-0.56880810223726	-0.576146407867765
0.425599739460986	0.84526441458958	0.323098949548395
0.661913069674697	0.48528837389873	0.57128476467743
-0.341666672856035	0.660334502776702	-0.668746760068512
-0.168774064399224	-0.969221694268684	0.179233430322326
0.731057355414318	0.530461585804155	0.429145254058302
-0.72011898564614	-0.353433441074372	0.597087472019221
-0.81063988241971	-0.497746088529072	0.308402030448193
0.251649935544404	-0.691534579384173	-0.677091009729454
0.816635362600906	0.0246669679162993	0.576626590822435
0.0081373060625378	-0.723369393259359	-0.690413285753998
0.590177560620001	0.759871008767767	0.272555493385991
0.804329550796995	0.285506114263362	0.521095223959057
-0.699571620093988	-0.148485637164235	-0.698964637099048
0.574884132555121	0.808201726874731	0.12774272117443
-0.256326991876607	0.658281437726269	-0.707786706558216
-0.133660061517439	0.587001799245654	-0.798475970607456
0.277511591647921	-0.745296671784475	-0.606234432812936
0.564101137176748	0.682621552499053	-0.464561861434709
-0.113123187508181	0.777812252676193	0.618232354406315
0.184059159576592	0.786275518575178	-0.58982457957031
0.656418181616428	0.495370878228628	-0.56896648745456
-0.910473802229141	-0.272317952743796	0.311256145429834
0.605934310674565	0.622254545204459	-0.495623740472278
-0.415781583745307	0.440032771801411	0.795925143690669
0.008191282852295	-0.813127072700121	0.582028578789192
-0.270187026351411	0.5280644420089	0.80507572058609
-0.902321520425156	0.0408563676059633	-0.429123095397673
-0.672815424916695	0.242343801699662	0.69899133454709
-0.110647090033006	0.421075801686941	-0.900251293084841
-0.549772776677256	0.260919070836605	0.793518199223145
0.228654504764933	0.618754531207199	-0.75157165164824
0.549701385137183	0.548149915382209	-0.630365019210886
0.357199211469408	0.338854201097611	-0.870394481671462
-0.815595502781782	0.202151950836295	0.542161013551521
-0.95906756014989	-0.277796461789994	-0.0549412493951349
-0.445055045357743	-0.459518080515721	0.768615079399803
0.211048196175129	0.863734683105676	0.457625453937564
-0.648844500054882	-0.498324102416573	-0.575042523383486
0.977655050295475	0.090842247467497	-0.189573966321345
-0.0778258030640631	0.89597261946284	0.437237017589236
0.4657615870145	0.842759848845865	-0.269855482128914
-0.568424101246275	0.565123520164009	0.597937662369417
-0.781446610243836	0.0185234794702813	0.623697102804504
0.269530797539538	-0.437627257990322	-0.857808563865839
0.788623513586721	-0.208914522171834	-0.578297221369642
-0.516587009842218	0.380545828526288	0.767021990332426
-0.775405280196158	0.0396524128565806	0.630217690642344
0.731517254995598	0.204629985136461	0.650391478132023
0.838688380380766	0.346106452382298	0.420490337860013
-0.368607130912837	-0.912042720468521	-0.179741089015801
0.108334489687956	0.745676936305385	0.657441666618617
-0.823929002102492	0.148091898680198	-0.547000721242382
0.405039612696007	-0.786396159880568	0.466394673932031
-0.741630880394086	-0.0351272384534308	-0.669887837152257
0.0486360661747583	-0.965089583025338	-0.257364779647533
0.970128554862235	-0.146439653778644	-0.193406346436984
-0.377998536794729	0.149203761568284	0.913704188298882
0.543000388257771	0.144379685412164	0.827227347705692
0.711387440652141	0.493991181287499	0.499900612214646
0.411280140715768	0.908003052660677	0.0798692820282583
0.638300124073496	0.00526350482012899	-0.769769606521827
0.0596838076244099	-0.803703209306495	0.592029555392206
-0.13788034677632	-0.899040474550375	-0.415590224972963
-0.750359309851717	-0.658841697198067	0.0537449918785598
-0.0781014031444641	-0.453279176708547	0.887940402723791
0.383235305357248	0.301504173073058	0.873055516188557
-0.597915999875051	-0.24670673048424	0.762648179849133
-0.155012253234565	0.933094784424177	-0.324507819054554
-0.521504453748557	0.608146989843649	-0.598490052936996
0.602718122250413	0.606693653384272	-0.518318122444297
-0.942014858523188	-0.230948617723231	0.243455832325428
0.644950590793278	-0.414597455457661	-0.641987293771017
0.940545575162033	-0.0383554023868012	0.337495013520003
0.733711310991111	-0.519410552519509	0.438041539189018
0.752524365526365	-0.230397719596063	0.616947299284206
0.947162189392112	-0.0389742727690193	-0.318378380308821
-0.8433673512411	-0.37281605782082	-0.3869621401268
-0.341935298367633	0.344331110419784	0.87436624942144
0.342913664090269	0.547729181058938	0.763153302552437
0.892555596573366	0.244709905673522	-0.378763209790522
0.559762490352937	-0.555645972484416	0.614754835406543
-0.423014772815089	-0.264885859760715	-0.866541391555548
0.251615772219006	-0.703995692812256	-0.664138214284064
-0.324635043504761	-0.795732042991841	-0.511295026657499
-0.412182207384401	0.447643727030054	-0.793549570957206
-0.812226274841164	0.450532370027093	-0.370552374186722
0.821473324637577	0.500840473911728	-0.272654353716865
0.743573595506526	-0.280944191712884	-0.606769041076003
-0.448543273740712	0.768775706970187	-0.45584300362565
-0.567917993014196	-0.320514213427755	-0.758115949048373
-0.861641265349234	-0.210737538613413	0.461696891549566
-0.146246505550681	-0.625359270877643	-0.766510105570434
-0.664653546823108	0.371794276947975	-0.648077679236213
0.149246769627782	0.728841260432532	0.668218391580769
0.332740993087346	-0.909745326100909	-0.248287883628657
0.258987028837697	-0.779933885351498	0.569762102437797
0.0560601251015188	-0.9092476285086	0.41246334676561
0.356966971824917	0.580053334290246	0.73219718000339
0.750109684899712	-0.0437168094536639	0.659866881416887
0.455439259070186	0.768643499751472	-0.44917953157664
-0.070423259183291	0.74383243311199	0.664645677046575
0.119465440172782	-0.785037531092947	0.607819120610576
0.785856977327112	0.0483827205674379	-0.616512711577619
-0.232922548525835	0.339000583106253	-0.911496402100332
-0.825353943684252	-0.0815029152750874	0.5587021947751
0.352638581361948	0.735114018443297	0.579010717364697
0.675565290010322	0.510795409105493	0.531695014994519
-0.291862015369729	0.670038380692994	-0.682543135913497
0.930079140480011	0.254618588253075	-0.264805904314792
0.146120905864731	-0.924424235291804	0.352261996352762
0.845152464766534	0.086378466588197	-0.527499831098479
0.219073829217594	-0.975458252308651	0.0220874479035856
-0.693529671195874	-0.500197528287531	-0.518477605944546
-0.72576878291888	0.526769396719682	0.442463192164083
-0.260662750917353	-0.660599736265274	-0.704033322173353
0.528270942638825	0.698954377741845	0.48207114516324
-0.727299723736472	-0.234162190323753	0.645138109613465
-0.715435245150905	-0.02167205580292	-0.698342847026544
0.804240096560775	0.472115327585834	-0.360977817244267
0.638392707575848	0.562746004575308	0.525139681654801
-0.119589694246782	0.682533840721622	0.721003371212474
0.236145712021467	0.839822291440667	0.4888084711758
0.797993928951404	0.575240505147144	-0.179733276258905
-0.720805748749221	-0.639972957154284	-0.266221123657152
-0.655151594490766	0.460848914900628	0.598660726848789
-0.781465531123483	0.552702044136216	0.289537690246955
0.013696785578919	0.799674687350717	0.600277263000472
-0.829735270059587	0.202655277218214	-0.520067515073527
0.781177025120308	0.512864667764521	0.355994786454764
-0.83110700352223	0.0513475263000764	0.553736923312112
0.662597483583481	0.390379360958217	0.639193655543211
-0.466452609015004	0.63979988313767	0.610801173116194
0.918424049785743	-0.117819785327087	0.37764502242269
0.199102060596569	-0.0760636243864618	0.97702236131595
-0.622641078368959	-0.0355498650211195	0.781699619178953
-0.704443549950317	-0.653953036184144	-0.275870823754407
-0.356698113543781	0.822547499766302	-0.442924447758886
-0.485170088632165	-0.227447594673174	0.844320778362137
0.82446706544497	-0.367523345184841	0.430326212007476
-0.0182599582963192	0.841008834530423	0.540713153312176
-0.376963265410732	-0.598282159287653	-0.707076484129533
-0.719585761782829	-0.144541617638812	0.679193677981311
0.576899275236546	0.234286285215535	0.782494193455423
-0.584008944189156	-0.705813610262475	0.400949748316817
0.753560303015004	0.287334960634531	-0.591257549733691
-0.204186082457544	0.434179017363865	0.877380547203772
0.872026557611591	0.489254918848168	-0.0141176203005636
-0.229914254972748	0.848708986047198	-0.476269348544564
-0.224121297324964	-0.879700996316736	0.419399333767612
0.657643413373895	0.65188860804089	0.377553153281022
0.810760655646674	-0.245857277938974	0.531245101756067
-0.194226089200622	0.939834449807621	0.281047030278986
-0.0945214497074991	-0.768509307878228	-0.632818409379594
0.56675122363682	0.727411926689201	0.386865531440153
-0.743764922602031	-0.291947396327778	0.60131560572151
0.836479826984828	0.149642064529628	0.527170514701594
0.486308635993517	0.261761297732603	-0.833657563731937
0.979632732541103	-0.129872287024232	0.153143391620884
0.718724588145972	0.0230181838491142	0.694913756955992
-0.634028044804546	-0.680735466791922	-0.36688916944073
0.864767967676092	0.462690721751328	-0.195175966980049
-0.664673870899895	-0.633615583182472	-0.395903950588126
0.696490531676157	0.629163851320366	-0.345041718459071
-0.910479597016139	-0.36060417491068	-0.202463657119783
-0.111685608845908	0.475785157494078	-0.872441865504547
0.510528264757428	0.589107073089693	0.626349540847173
-0.911520934914148	0.14392318813642	0.38524758419734
0.302076879635567	-0.0860672259233934	-0.949390326162791
0.653581358337405	0.697776792472247	-0.293153468205606
0.124724175135163	0.647833951248326	-0.751501864100705
-0.5338824209955	-0.32750748442492	-0.779556545862867
0.477416761394476	-0.0120788411302909	-0.878593954871395
0.767439825638059	0.474452588542068	-0.431197002830906
0.527692543791275	-0.637785611904742	0.56104375272735
-0.62621447282406	0.641699227541718	-0.442806431071238
0.106064508086883	0.876935904444679	-0.468757655532238
0.818967213386132	-0.361307230897878	-0.445813625071577
-0.0287858551841757	0.748976130879879	-0.66197139659771
-0.57046748111589	0.744592187585208	-0.346625629716509
0.232572411916075	0.596888609265874	0.767876332064083
0.964147149535397	-0.0178698564133868	-0.264765825352393
-0.19035130884075	-0.730059275193886	-0.656338200873598
0.497083490778998	-0.326775286037631	-0.803819579028771
-0.771582582552283	0.231724802979599	0.592422091068535
0.804394870149862	-0.455644743968984	0.381230586613964
-0.363928112989571	-0.529288147620277	-0.766427025465926
0.860647294975817	-0.283264601355068	-0.423139928711488
0.448302727834335	0.573318191301622	0.685806762680954
-0.164889571835613	0.526774766560767	0.833858365919967
0.265407809007349	-0.955171251631406	-0.131173834947413
-0.912808379586673	-0.0771673907748142	-0.401031240625165
-0.150337930861332	0.698958847339875	0.699181690456527
0.157705746005968	-0.0441179618263078	0.986500128292437
0.820280684019182	0.102252015399475	0.562746945590795
-0.550303503711309	-0.490248778848396	0.675886224627129
0.891090815044081	-0.0114761553026193	-0.453679906105114
0.45101067889342	-0.357286379720636	0.817884961587031
0.819251849338729	-0.494481383055475	0.290369711172873
-0.355374839608487	-0.663244539958458	-0.658646645469736
0.845415635300235	-0.243014555083918	-0.475622044913044
0.495057588574279	0.842451838051733	-0.212586181484772
0.877572565385791	-0.216770626522783	0.427641073751248
-0.593082507611778	-0.543586284289129	-0.593941992704392
0.541347560459446	0.594203326087103	-0.594865721025872
-0.431949666715637	0.377013744414466	-0.819316862969898
0.85896673577636	0.272726002302334	0.433355136692635
-0.710930938171597	-0.642520455285845	-0.285910240617092
-0.492855707090033	0.794190509975754	-0.355464042982179
0.915617539000397	-0.0173501076250402	-0.401675859419328
-0.778742743788211	-0.214193389150326	-0.589644749863429
0.423954236308046	-0.728600733161725	0.537962616872825
0.67109790370199	-0.0786018959975577	0.737190169218489
-0.297944347172802	0.884346701053946	0.359388478283286
-0.133112357778308	-0.0803151038606029	0.987841376081484
-0.438101294387985	-0.69510159770132	-0.570000898884067
-0.781679742061141	-0.232789185596042	0.57860692695539
-0.538361329518232	0.608287820349809	0.583226376712714
-0.647804251598022	-0.50631353472892	0.569206690194198
-0.521613864629229	0.848717171989563	-0.0871673000419239
0.790349777382651	-0.461993475312193	0.402379495203417
0.569379901176556	0.499634254945227	0.652818611423958
-0.82500643447407	0.114960266882856	-0.553306895054277
-0.324149547822674	0.925565986950455	0.195588022247751
0.515501200886146	0.206458708397107	0.831644944439596
-0.492437581307274	0.770855440666939	0.404088007877518
-0.172529439581495	-0.908834535494136	-0.379807029385783
0.258700843846221	0.532896165308998	-0.805664663735613
0.337014193998197	0.825486152774888	0.452762680242817
0.224519547570912	-0.707563866683627	0.670033094199285
-0.279964745782438	0.63583221114385	0.719261524336522
-0.80771790606861	0.240119428072822	0.538455610499251
0.709117722206172	0.5060715804132	0.490961924746937
0.854478890546485	0.166795209530258	0.491980877360295
0.643052740744584	-0.153720649445105	0.750235386098959
0.853295694474959	0.125608050519233	0.506072203776552
-0.685328375905447	0.427839860469034	0.589303038319539
-0.652471382196216	-0.303357291270414	0.694446145678725
0.254023155332423	0.785697014437743	-0.564050031520766
0.510623057384938	-0.723381117794712	0.464740628399252
-0.144544922881944	0.783268366651298	0.604646533995243
0.303169289529635	0.92243866359708	-0.239155375827784
-0.878823578465789	0.0438840953232083	0.47512451432256
0.650721954291159	-0.698639973658591	0.297427512866275
0.959489548049303	0.00220886039401302	0.281735564173044
-0.320237476798295	0.498898918086293	0.805324672406222
-0.743988169384045	0.388078015581717	0.54394582233779
-0.241237078548212	0.800476316585285	0.548673252965349
-0.177576227001531	0.793504030079321	0.582080782926027
0.745407074427809	-0.379605088737381	0.547967398663151
-0.085115585214385	-0.888526883746419	0.450860637019346
0.979577907410419	0.150202003029978	-0.133665558762182
-0.288695366222992	0.643751078885849	0.708688601541381
-0.628077276658243	0.402581849701579	-0.665918004589469
-0.164404819329947	-0.692327046978023	-0.70260537672564
0.803795353476953	-0.227824437346855	-0.549553505562879
-0.824928200507694	0.455992259238162	-0.334012759519775
-0.706143822871009	0.448677245958527	-0.547767861762798
-0.854585087496037	0.306039995836062	-0.419551962429036
0.925652733434403	0.249006566035237	0.284890763551151
-0.708655177799547	0.648265873477597	0.278494517472465
-0.227569924961414	-0.851178164660065	-0.47297744265343
-0.0684613509807927	-0.860111787572309	0.50549060950828
-0.647364987207014	0.615751132495273	-0.449187172756805
0.249184002845313	-0.799005350730593	0.547263905469628
0.827834217923245	-0.297477675308322	-0.475602292181783
0.374499170585061	0.728627864043712	-0.573456020083668
0.440343698051435	-0.582455534809619	-0.683259085234896
0.36749532367604	-0.741685967916187	0.56111417026526
0.373100755646652	-0.883990000894844	0.281704640454912
0.710328174184287	-0.0676220319948647	-0.700614834091388
-0.360997773637676	-0.424388449014878	0.830406558121615
-0.340514224326828	-0.873739919961833	0.347316304391527
-0.919500090949812	0.086228658760775	0.383515581367439
-0.926108798855146	-0.251167028599695	0.281491769733112
0.821360608697337	-0.230622407702589	0.521708784232929
-0.145938748513779	-0.945156009681935	-0.292201983299831
0.551267347789387	0.633904331326934	-0.542466229350923
0.826623613595001	0.421239983839993	-0.373162534911565
0.171454813764752	-0.870382945876205	-0.461559069204315
-0.163196800670758	0.942283168314799	0.292351218505161
-0.417311538468915	0.780332341897069	-0.465760148628178
0.382514187196539	-0.68162240516611	0.623757800246969
-0.937647796881178	-0.218931909995011	0.269973013076882
0.0649144768039148	-0.831352719368556	0.551940908702899
-0.649104624410809	-0.0539688333313097	-0.758782282079227
-0.976574828769965	-0.0164784051559937	0.214546186114852
-0.0335551047375537	-0.919920077588396	0.390667513105212
0.757112101934635	-0.00530183309567909	0.653263465739471
-0.60081809889009	0.753475179061114	0.267007053436647
-0.036794127227959	0.838089975762045	-0.544289798479364
-0.667201241965727	0.345156192408572	0.660083105041636
0.882237796989519	-0.234457837540535	-0.40827195835484
0.282782668477915	0.710798302382503	-0.644049482368134
0.352811184597238	0.271183137026089	-0.895535579536505
0.272741563906126	-0.693012461328953	0.667342316776651
-0.681343907053203	-0.548850426912761	0.484286784043458
-0.655554573597405	-0.472270361114453	-0.589244352580785
-0.710965243549797	-0.503095518106434	0.491348473209593
0.0725858565797022	0.995685648408057	-0.0578046968577631
0.77810741698437	0.353598442650675	0.51915025665883
-0.637963101727567	-0.272779206093318	-0.720135116181152
0.775351503482751	0.0926531629667031	0.624696276152902
-0.603980092180078	-0.575442025063555	-0.551429527719454
0.834456761433114	0.140433119814297	0.532879397385358
-0.254292299272293	0.720634996758058	0.644996610827006
0.825452574729199	-0.469217571742593	-0.313788013220583
-0.566881742217434	-0.651536070547002	-0.504128792191737
-0.326589284348268	-0.870801736082034	0.36748302788755
-0.493117455812716	-0.711563368782107	0.500512484340055
0.433894967488283	-0.658591895801769	-0.614810435803244
-0.712436383018756	-0.0538769602951706	0.699665400959991
0.466565574918102	0.592613810426583	0.656601428564565
0.319491079311143	0.3322579876165	0.887428915409924
0.134204989268773	0.869253019521348	-0.475802699559795
0.82096024023605	0.331318075981441	0.465029694191159
0.464104349488743	0.624557496741967	0.628120279921798
-0.72253565712211	-0.443006292665692	0.530742544785812
-0.139592012532494	0.675898202465183	-0.723654399517797
-0.784429086458333	-0.226957625295454	0.577201216767942
0.663324071067525	-0.730161123868521	0.163908236319785
0.138799226274359	0.641348665440856	-0.754590394931497
-0.740829034286991	0.419876479480225	-0.524286261441873
0.436583885078579	-0.540180577081558	0.719443851480801
0.652478061658487	-0.568689523420208	0.500863858754533
-0.52561614352081	0.360570555352135	-0.770530041129718
0.908069464043536	0.41281331685258	-0.0706754122793549
0.263306852521356	0.660452757376214	0.703186786486672
-0.584316338625004	0.782567241084524	-0.214855601735738
0.779485772972833	0.048737474182739	0.624521087188601
-0.0644726062004547	0.678792675767529	0.731494214860295
-0.232252948698129	0.938945067629797	0.25385178312295
-0.370708674476908	-0.0665899948439041	0.926358921398322
0.592695640232413	-0.722054942394295	0.356859269479527
0.312495462042157	-0.873903245515463	0.372343529124114
0.50473952545586	0.0833387287564896	0.859239586920811
0.477527372944618	-0.613097554390813	0.629348072920396
-0.40527924790476	-0.897157296082723	-0.175663078941731
-0.315783242173981	-0.721921346504925	-0.615719508723417
0.675610647984938	0.0806233705198399	-0.732837038130165
0.412831165776461	-0.857337851191702	-0.307477214566614
-0.464513825111296	0.728170735574503	-0.50397845800526
-0.848398920815879	0.173211655587439	-0.500216946461343
-0.412875436984503	-0.267020606635905	-0.870766254035289
0.965778239403874	-0.140587614230891	-0.217962187130747
-0.748906594803744	-0.392641554720275	0.533827239625617
-0.0471153027156455	0.932452475983845	0.358207381668232
-0.379854485425539	0.467236784626703	-0.798373569824177
-0.764600343430018	-0.541752719603787	-0.349127921582619
0.028214233660534	0.704328079576558	0.709313691774624
0.0731802793549258	0.87518416541692	-0.478223089485466
0.480269366932634	-0.501394924055984	0.719683586944305
-0.422267741192059	0.612645481837207	0.668098397193866
0.570862035321858	0.213292592420934	-0.792857368412846
-0.252819423000241	-0.714654060755629	0.652190089467262
0.665951256824302	0.670803892014714	-0.326390964936293
0.583947584662541	-0.637706592975672	-0.502330090321239
-0.686761506125513	0.36510595762958	0.628535021623778
-0.159911854609491	-0.921957561595149	0.352735670683985
0.869642741995332	0.43367167208936	-0.235903332155479
0.981745550965134	0.0210768362470883	-0.189027617384284
0.242650768660002	-0.643234372599942	-0.726202551892149
0.282261855355791	-0.575852619128508	-0.767282220603308
0.164951354801548	-0.843451755198873	0.511253544927637
-0.51271594934512	-0.496608086746379	0.70035902469036
0.710851494936457	-0.449908371041758	-0.540622428144778
0.761525845053061	-0.14984762237972	-0.63057440273402
-0.253804304393255	-0.851139494118905	0.45950509966971
0.74159346612416	-0.486696367710385	-0.461698794301515
0.50367950268948	0.655230491094715	-0.563009735360106
-0.0456222220174191	0.860780561467716	0.506927448317327
-0.0117349120029495	-0.881779533430947	0.471515796408332
-0.294707257365711	-0.798436606691297	0.525020587740393
0.607313208526534	-0.344980601347618	-0.715652884744443
-0.814066131685503	0.234629647002796	-0.531267599228435
0.899136987955676	-0.282872517773308	0.333969782433357
0.735188188996258	-0.289273691048683	-0.613040829331517
-0.57545948947268	0.339360017798338	0.744097543535627
-0.191271193107543	-0.905310881147909	-0.37924601403629
-0.810315078294917	0.0295081418221955	-0.585251008930445
0.935184069492254	-0.119108178337935	-0.333532604134778
-0.0827744059201746	-0.948021494799417	-0.307251758534986
-0.915493496684778	-0.16627272525241	-0.36636735439312
-0.23079301183572	-0.649102082303882	-0.7248455507462
0.731867698766523	0.606231296944759	-0.311212605957519
0.728835598480274	0.199243927172552	0.655057652327457
-0.425385400568029	0.564958506886786	0.707014247720534
0.12918100742252	0.909382866873274	-0.395392297293016
-0.510746619147855	0.19685004989212	-0.836891838224335
-0.462841866041349	-0.234939727929566	0.854740154245571
-0.0477710729115767	-0.93935920850012	-0.339591227800285
-0.489333693913794	-0.789765825319419	0.369895224568009
0.395934532579603	0.791630646524278	-0.46535660024816
-0.925626970376096	-0.0733099706202289	0.371268581918847
0.819778523749706	0.531839061952939	-0.212392053005217
-0.482654188876157	-0.41714926245258	-0.770085337346172
-0.318943138187675	0.734181964654945	0.599376440459918
-0.875735437973386	0.389901160079111	0.284718331068665
0.692352449371528	0.567862541169077	0.445174370540629
-0.616087884075335	-0.554586402228063	-0.559347514126334
0.406866202309188	-0.800954887505075	-0.439239298788521
0.0772334900709057	0.799867856933866	0.595186020883801
0.480271430041088	0.32314037626664	-0.815426054717742
0.562668069712329	0.633266064902689	-0.531393201282125
-0.183132721911197	-0.711364956207002	0.678544254449189
-0.55593506339263	0.1657824128146	0.814525872450963
0.846282101098921	0.200619945162383	0.493516203343556
-0.266549986007446	-0.932714545850125	-0.242888206628122
0.243265828083448	0.404696133486637	-0.881500298597703
0.494069437286158	0.570532522697105	-0.656039657097508
-0.733770672989349	-0.289916974778503	0.614433680063226
-0.140421950888325	0.562607377666921	0.814711368708862
-0.170317815342718	0.715374321749664	-0.677666157896417
0.0209614346291866	-0.866136508631833	0.499367766954721
0.489496351092674	0.0244642946565407	0.871662102281564
-0.165432144957188	0.890571375474572	-0.423691905280467
-0.725047728955181	-0.573515533752241	-0.381294798393337
0.0447646241535593	-0.803356996585133	-0.593812819381753
-0.290813675847451	0.696875346008815	-0.655585355285784
-0.589702999697541	-0.722121221938054	-0.361650816360773
0.265404850180465	-0.728830276387417	-0.63116296922564
-0.467834945645069	0.716403934174152	-0.517586578973096
-0.551376762318267	-0.464167293783019	0.693204435471654
-0.608258145354423	0.645546713175416	0.46183489443568
-0.945044697535912	0.255259083010467	-0.204287347136118
0.463317934343791	-0.878672143373428	-0.115203108356275
0.585407755427209	-0.287256719640451	0.758143348521297
-0.317498803472428	0.627295964798417	0.711121847745659
-0.685548764863528	-0.389170491352018	0.615279789733841
-0.364288062074768	-0.687106462021083	0.628632577646657
0.607799841007574	-0.385672425046888	0.694144173662519
-0.787939951705565	-0.194820544924454	0.584119497861158
-0.475953580952116	-0.771896077425984	-0.421479103198767
0.161492869403286	-0.817472250213102	0.552864516191283
-0.556039200726982	-0.70623957776219	0.438230608307068
-0.639596309599773	-0.63723991130153	0.429932385603561
-0.461796224358926	0.870743118644546	-0.168969430670197
-0.0544920162571471	0.721982406745622	-0.68976229565991
0.211335503278813	-0.826551825643951	-0.521679388684796
0.77900798458317	-0.49569044549739	-0.383975965651844
-0.848747785437738	-0.347483603404589	0.398600479276554
0.802010423647317	-0.0242972852084765	0.596815651849505
-0.696833925238087	0.589615985794574	-0.408381524965041
-0.560270728287393	-0.559166681401882	0.611088646134356
-0.794082952063139	-0.111778780433248	0.597442691383489
-0.746779233230278	-0.289955313823752	-0.598537127337451
-0.57444535205216	0.69289207623204	0.43579021122614
-0.392687522233831	-0.653912009405363	0.646680441823699
0.87136863758196	0.0524242974839923	0.487820039022454
0.155341377864913	-0.807110269152925	-0.569598165157617
-0.803506423735153	-0.309100208601889	0.508757789187166
-0.13647659377792	-0.786407762474089	-0.602442503871759
0.759840847555969	0.31988046319414	-0.565966761967635
0.877582740685998	-0.0340761281834114	0.478212662670156
-0.500133230984324	-0.374968748617739	0.780554411188117
-0.73354038591897	-0.667911446663507	0.125748962785823
-0.11654586933822	-0.782173298703991	-0.612063714930657
0.234536555991172	-0.860866962016731	0.451553626507288
0.0537356000626323	-0.711382811355418	0.700747444514763
-0.916888364753343	0.394474942484114	-0.0608707346111119
-0.634494868280916	0.525877107232817	0.566453466944662
0.143270187096642	-0.908588701910001	-0.392352168658201
0.792673799450698	-0.299925708882708	-0.530766254405458
-0.684478690796172	-0.108163292150331	0.720964370879144
0.881604947053268	-0.0843700996153141	0.464386050201884
-0.332937458812772	0.629517646870882	0.702040013672613
0.0559981198326476	0.94114678696133	0.333327070559193
0.467266399876658	-0.57567362651685	0.671015638624947
0.570301823661399	0.12078320861057	0.812506767015647
-0.618284534947868	-0.744436211910555	-0.252069356012511
-0.833288830115664	0.0892558599971745	-0.545585114405289
-0.593904655968334	-0.178369442103554	0.784513608385987
0.2221986644514	0.753929546215792	-0.618237812543737
0.672432816432553	0.533021998153422	-0.513538369422498
0.10176662315651	-0.774979801694259	-0.623738616230587
-0.66430796338205	0.36448548363074	0.652568204871842
0.934132782231978	-0.313019745925532	0.171506804005729
-0.289131354436304	0.799140356856366	-0.527046250271557
-0.0818628329969569	0.490760696735301	-0.867440150738709
-0.872028981998636	0.172347214437616	0.458106856781271
0.735432402333527	0.254144712071637	0.628131870648164
-0.848034532751785	-0.111668549204457	-0.518042050782592
0.138797424027428	0.664778043741197	-0.734033669284303
-0.945400778985774	-0.0792560158631451	0.316126321337836
-0.139264570669587	0.833505937048668	0.534671144032328
0.14094711823524	-0.96718983733644	0.21137106806347
0.127541947642644	0.705270751695178	-0.697370933144507
0.183851616283756	0.0199198346264801	0.982752147480892
-0.365123608410106	0.926484598771096	0.0911648990650702
-0.0768901833710883	0.887420039349443	0.454503656159325
-0.423892833584386	0.64865097861764	0.632112943685049
0.796331358976193	0.539948307833666	0.272602625773654
0.443401330569738	-0.772617348609397	-0.454376157689608
-0.699358635595003	0.116408576624598	0.705228007177062
-0.537913000834444	-0.82264413251075	-0.184136456952226
0.601013269963679	-0.144204758301149	-0.786122151456676
-0.426674505364871	-0.701772817179533	0.570494329103755
0.258968681899299	0.118399667286721	-0.958601450333627
-0.578264421140627	-0.261372934575468	-0.77284826991739
0.683120889039781	0.338296042299921	-0.647226110970278
-0.881892554299197	0.35810324211315	-0.306639186438538
0.349936320569096	0.748294829842294	0.563559596828815
0.535932894248748	0.629706743988596	0.562356959090436
0.362843475698257	0.798666224330003	0.480080070673284
-0.491437737280344	-0.724439265839318	0.483401179649952
0.840324335685987	-0.100503156220895	0.532685767074307
0.657227372906453	-0.409553960921112	-0.63270667247652
-0.904469185049457	0.18081252313983	0.386318941771925
0.556116602357879	-0.0576526717726046	0.829102221694894
-0.00939844608095175	0.88454585346638	-0.466358555541438
-0.189423320226682	-0.870363204298939	-0.454518094641768
0.526543273756383	-0.474708698092781	0.705268624580002
-0.631942972764631	-0.282488117659266	-0.721698373667785
0.656197656185169	-0.218886760377179	0.722144876149291
-0.0377796920511989	0.891271195642549	-0.451894180850359
-0.440784404038176	-0.0328136076712289	0.897013030177549
-0.313851825534243	0.920927716144126	0.231060973005801
-0.37523717695393	0.670443399957887	-0.640080235974018
0.8152934268393	0.0543174094415103	-0.576494793718203
0.773927091674818	0.218485555677302	-0.594391216903596
0.911784727061774	-0.14093225399783	0.385728805354199
-0.403624956179208	0.836405949652313	-0.370826080711086
-0.699066865458131	0.448232986109404	0.557128986664659
-0.427766190587	0.511688649682301	-0.745111274895898
0.876496115904035	-0.320549406633868	-0.359169370508979
0.782500162208414	-0.555048771381677	0.282160162906632
0.64901892477408	0.66394446966777	0.371419138551961
0.665912265840449	0.63678281001131	-0.38867532347364
-0.0421710857051138	0.391699975930273	-0.919126067733189
-0.342536117157281	-0.862450586485147	0.372623126381388
0.920746427720711	0.324950507070984	-0.21594717824936
-0.633966549326001	0.266380987831105	-0.726035525065963
0.247034131436603	0.905916607213731	-0.343932026248975
-0.395861446760081	0.295099806904383	0.869603253750819
0.448930283009661	0.238383179692329	0.86118236200972
0.761761976205887	-0.109206889249941	0.638586366083127
-0.530375887358582	-0.507322478538479	0.679209335093513
0.885524279481429	0.296597232454839	0.357598702666866
-0.889906261495258	-0.243693707231793	0.385590745230172
0.806906634765442	-0.43311329650711	0.401639832636472
0.0493334236510899	0.94455971268258	0.324612326457059
-0.522078585917978	-0.544844708060648	-0.656184573290314
-0.771086280943276	-0.501714428551914	-0.39205685751418
-0.472126591981053	0.450475714447166	-0.757738815052833
-0.0553965838101406	-0.908049757611817	0.415182918968598
0.63540221203973	0.414914628929086	-0.651237191532899
-0.101147821436783	-0.503934225991518	0.857799168857678
0.452870975451262	0.797416073855377	-0.398792533469345
0.393083823606374	0.372941771936241	0.840475783329924
-0.394620813448132	0.783890366114293	0.479364482942504
-0.596346478110786	-0.560318895905394	0.574816155771758
0.830357758325994	-0.00798783525132917	0.557173391033552
-0.854251150473568	-0.35340841226108	-0.381257742292125
-0.247513992125006	-0.9247496664276	0.289093199754655
0.306419261062296	-0.820598903203204	-0.482415460481664
-0.689903170156776	-0.551585435441888	-0.468814593646587
0.629870369689769	-0.440932359401498	-0.639407516236322
-0.566344027357189	-0.483165387363355	-0.667686791190944
0.626563780989705	-0.713471233720547	-0.313650485421539
-0.451018126378887	0.241021271722785	0.859355221229737
0.437947316001329	-0.552774327254424	-0.708972983642995
0.609889957177521	0.686460202813961	-0.395988169124555
-0.90986104719796	-0.230601679049635	0.344928601903817
-0.0791935821710162	0.97217086578048	0.220481709605478
0.0619063918341065	0.144746549458038	-0.987530270457607
-0.225166608156464	-0.0769602778021019	0.971276023698689
0.108978050227518	-0.908062878185347	0.404407707431933
-0.683326590915183	-0.509530110422605	0.522918575612841
0.411830085629178	0.687647020795806	-0.597944441701164
0.953324050248785	0.106929366282459	0.282381596149049
0.373383509696414	0.830059930207499	-0.41422852020438
0.409169498921214	0.601282795613115	-0.686323044092387
0.753095251898622	0.440521537240705	-0.488659714724712
-0.204147053044811	-0.590442345615705	-0.780834052303653
0.893173390021773	-0.230816773214059	-0.385959729194722
0.314062145675241	-0.59271993329497	0.741652242852855
0.913222024443116	-0.0259591239562725	-0.406634550862861
0.500001637154822	-0.392289940234307	0.772079636846784
0.214746413031057	0.770752098947222	0.599854299024976
-0.451088364941365	-0.892345053202415	0.0154787932250702
0.857062430400687	0.334832919596057	-0.391574905159215
0.853235879307625	-0.299010764682884	0.427295093425961
-0.632457252866674	-0.55473907812794	0.540612965525341
-0.200623276325903	0.842995404787567	0.499108253291114
0.0154331106494871	0.693435467552188	0.720353435083334
0.0227039034393474	-0.96517503459185	0.260617891498721
-0.556389159035981	0.444833148343574	0.70182232355631
-0.794816528906661	-0.115679324114877	-0.595722233384899
-0.731570540323007	-0.300606383693439	-0.611915310001521
0.860940044497637	0.226899589857539	-0.455300797169176
0.703376068064898	0.508650157546523	0.496525048815729
-0.431866593457888	0.692297874087719	-0.578113223329742
0.755684921069825	-0.245622841502917	-0.60713237419835
0.00177215859734979	0.599081441112101	0.800686134742544
-0.632037554768336	0.526667044030606	-0.568463151043694
-0.591510041466375	0.0286173523513615	-0.805789623902446
-0.574081336786263	0.334715863340708	-0.747258930747423
0.885651987264035	-0.456364183745466	-0.0857454911327679
-0.00610585884447065	0.800101554967256	0.599833493752016
-0.182414049477456	0.80408698603597	0.565834987819618
0.909618532225116	0.0529422574413348	0.412057330003534
-0.443401176325184	-0.874749837729587	0.195468969981182
-0.240335798245742	0.61051420177566	-0.754659601086352
-0.145913854894933	-0.818338308130138	-0.555906071559219
-0.533221444125292	0.143096151427357	-0.833785573736807
-0.897904029984026	-0.172538054570537	-0.404967866210961
-0.403147842299678	-0.313148800936141	0.859889321785875
0.828367484899313	0.0216386807458353	-0.559766984965322
-0.287291092441039	-0.738681260625325	0.609765383901886
0.898870642223881	0.00999560048812489	0.438100053091654
0.113382779664145	0.875498695199324	0.469730113980265
0.781209925438133	-0.521257007540575	-0.343514460375094
-0.635498664226264	-0.523103318987728	0.567894678114399
-0.811147971003511	0.411313609269089	0.415764457315584
-0.0386779605482451	-0.759887610066487	-0.648902793517852
-0.976465822309705	-0.0305125289904393	-0.213502888588513
0.200926317242671	0.911204929850466	0.359630631141877
-0.61341425986663	-0.633506812513171	-0.471584631102071
0.693956968892271	0.410768976311027	-0.591348098353451
-0.244982058938001	0.0346630498882699	-0.968907768454222
0.546162141499764	0.0217703665562491	0.837396540673771
-0.0764241565857739	-0.959996351236591	0.269381428280764
-0.132959090134341	0.881680940313765	0.452725744615968
-0.394245982057705	0.69108981169772	0.605776343049946
0.187249302660326	-0.137752580290975	0.972605739894846
-0.884541645222462	0.131637006125948	0.447501705566959
-0.612853898924943	0.667941451837122	-0.422213589892857
-0.700993167018156	-0.173476626556484	0.691747381514696
0.578767086369309	-0.5707754615699	0.582446591719145
-0.336439342256208	0.921976887612262	0.191747718867831
-0.626967525595003	-0.189730790047693	0.755588478708588
0.0141445532592604	-0.784705630963668	-0.619707192428011
0.757902874543527	-0.599673440847445	-0.256855985137282
-0.238440820849165	-0.674570434876033	-0.698642042353548
-0.871650546935649	-0.0419040130441679	-0.488333265012305
-0.725020148223577	0.313500902157163	0.613239732092196
0.778884545477271	-0.536528285542068	-0.324771094203215
-0.0525983232786927	0.827468547015432	-0.559043129005661
-0.279741407573909	0.782004018488383	0.556968993712028
0.420019254338998	0.530315331813397	0.736443802898877
-0.56845577206929	0.584990791260419	0.578484061441295
0.0575386665020064	-0.31471754664438	-0.947439796341337
-0.858026426108619	0.124511672697466	-0.498284552701917
-0.423308811552498	0.605135686567523	-0.674255478957691
0.553513573558668	-0.468290777488794	-0.688713635414062
0.318621588280764	0.726232229089029	0.609152717234211
0.845953187113075	0.150031429778047	0.511716498944471
-0.807796204279518	-0.282952292139871	0.517110522736094
0.825059294628567	-0.518712907149698	0.22408498455568
-0.63357882359544	-0.524205590326176	-0.569022296015018
-0.424036395630354	-0.658434781043099	0.621817315852127
-0.480337274625511	0.583686975795812	0.654664507126876
0.151047573193225	0.47210641992089	0.868504553184333
-0.165709189805075	-0.85875270706686	0.484854877792815
-0.650018543858935	0.52922852489222	0.545337566173389
0.0649434716420676	0.951081289069645	-0.302037625259997
-0.89123402640234	-0.283066533417158	0.354365980085371
0.346426912644708	0.733524555398099	-0.584747912201042
-0.120935950168491	0.00245939963743552	0.992657265782238
-0.257733683728597	-0.87523628094596	-0.409310152314321
-0.873601008313866	0.11650165080448	0.47249195086565
-0.559885422516564	-0.330879912336176	0.759635963646965
0.568357392990541	0.255298417271065	0.78217171514437
0.217225075239642	-0.923969329214373	-0.314791908025403
-0.847916664561176	-0.0761871093293133	-0.524626395000759
-0.30035131884458	-0.428331615026017	-0.852244749375158
-0.718768535327935	-0.0557477541977686	-0.693010808374906
0.676678129628959	-0.166789175650748	0.717138814852186
0.307029861768648	0.697981021617502	0.646958389267898
-0.167141239870618	0.836341339111429	-0.522108198008626
0.415814344065365	-0.670757162256561	-0.614152473373686
-0.302731132595414	0.661008953333602	-0.686601066828704
0.00510078822166406	-0.73401370280219	-0.6791155027373
-0.802455088895724	0.0583131221721209	-0.593856388437385
0.108437115642078	-0.88375495780216	0.455212660754651
-0.741047443557419	-0.580801807693215	0.336924244567392
0.263320547917664	-0.680577340560841	-0.683722730761143
-0.542208409082832	-0.446526665644058	0.711775229962847
-0.0765966022666188	-0.0460566835530695	-0.995997862659003
0.610055432331032	0.314533996405386	-0.727255618464825
0.625898086703486	0.666380568243528	-0.405201830361548
-0.613170284790797	0.154626192966872	0.774669569750964
0.68070851998007	0.597494748947037	0.423834797777696
-0.360671390307774	-0.589926169915016	-0.722428724693901
-0.186980946544025	0.241227525225047	0.952285359912301
-0.681945103888642	-0.443510012552654	-0.581592420899597
-0.931269559705819	-0.178079021026122	-0.317844096115861
-0.756368312911353	-0.285599252292914	0.5885066204499
0.276920533111306	0.699675614253653	0.658611458418485
-0.814553438666799	-0.370683803539186	0.446201987164799
0.831904020253235	0.314480014798758	-0.457206759987948
0.816023176886349	-0.152679879774898	-0.557489936318346
-0.837116442187539	0.012236493572121	-0.54688785911221
0.952169585346983	0.0225077750791721	-0.304740021659675
-0.76600866844948	0.0603835841314404	-0.639987923813954
-0.908825422914266	-0.218575550489049	-0.355332350614345
-0.27436196370234	0.828147689207771	0.488770823324413
-0.411884332300862	-0.600389138450145	-0.685480983861818
0.444664306263272	0.819033176284493	-0.362571801000489
0.128739995077302	0.828584339400968	0.544861455938073
0.783242183227569	0.145502763942309	0.604450682932909
0.568625744965845	0.542029750735232	-0.618763695993826
0.38752745985554	0.619791375856922	-0.68240832224651
-0.190254071991258	0.868372990792861	-0.457964776977671
-0.888277382696168	0.286903775273296	0.358677452768327
0.466458248448523	0.829503796112748	-0.30714842452612
0.434175220526183	-0.791589475136983	-0.429974395439305
0.584950810206414	-0.611424437932927	0.53290966057791
-0.78267125916732	-0.436566981365457	-0.443660873702983
-0.931140375456029	-0.0637812970258255	-0.359039757332399
-0.804672833760484	-0.22203230123425	0.550638981381173
-0.463593277055528	0.57738424492803	-0.672092781673636
-0.372461545986089	-0.623692618420773	0.687226246944259
-0.53301888777281	0.753188448316512	0.385484145718084
-0.414449675990692	0.238530712434962	0.878256548678392
0.322267098250545	-0.937518757432366	0.131158289283011
0.047065503117463	0.597251020827085	-0.800672252883354
0.941684482920162	0.205045633351808	0.266808213649323
-0.0779005966280726	0.905774149028776	0.416538939351637
-0.17387558723471	-0.625110296335027	-0.760923384829064
-0.833054607330305	-0.081350375330164	0.547176514151871
0.330406692124551	-0.557664627752437	0.7614732961523
0.0497007794842888	-0.854562807626376	0.51696444784954
0.511837910736052	-0.693505365733192	0.507022939158206
-0.914202244189761	0.305693560911636	-0.266055827854924
-0.0712444032351226	-0.856217101468316	0.511680085757563
-0.650711980374136	-0.0939884804631264	0.753485291255113
0.815326130607707	0.00293955761968583	0.578994524800767
-0.585842038501682	-0.562081023796854	-0.583827053682574
-0.0956578129383099	-0.974360540316123	-0.203644593099675
0.636710360737318	-0.166305664885323	0.752955737315816
0.652723103860092	0.672619850643404	0.348618826525035
0.735690015095894	-0.256159653299844	0.627010712595492
-0.610954548996586	0.544039707060889	0.575113324660001
0.718797569854477	-0.51000021092979	-0.472472050414486
-0.0902927613041714	-0.993945263727395	0.0626101427082469
0.527681709222036	0.15822639203767	0.83457559430842
0.299548265469305	-0.518370942961916	0.800975906096498
-0.543458485381916	0.778854833230998	-0.313110241638799
-0.420651343374714	0.787093275471851	0.451150333064313
-0.384368925981988	-0.672013501560902	-0.632975815066665
0.678917430616386	0.63143645333341	-0.374645336027248
-0.67337665816387	0.643721433626415	0.363574740775554
-0.134467875124367	-0.85691038239408	0.497617309892622
0.798465185458184	-0.124480516633364	0.58903136469115
0.785275357540446	0.427148357903089	0.448204075372391
-0.063116903066309	0.519089333603781	0.852386367961209
-0.345686649965242	-0.830382931302081	0.436995340293203
-0.534957726456274	-0.231648860975205	-0.812501714529652
0.0682070533422847	0.54975836415807	-0.832534407044301
0.706590605699836	0.573918386556484	0.413941302009283
-0.364455228533992	0.189296366173685	0.911778082730482
0.379706891675031	0.706209971803081	-0.597570206871442
-0.603540700577603	-0.464195073423633	0.648275833696988
0.843792647227764	-0.183079428654702	-0.504475857983144
0.638697049121083	0.417950935396415	-0.646051929062427
-0.685500823266486	0.621211109023651	-0.37971749936838
-0.682561705431064	0.666588644025171	0.299614916076821
0.239479189625071	-0.472272912251746	0.848297126064785
-0.603452178185912	-0.270282368234531	0.750195247961631
-0.651712798999225	-0.690720698924302	-0.313329449139591
-0.698368376102072	0.534325568046287	-0.476211926134329
0.395568678945719	-0.72655241087466	-0.561824718652854
-0.768214366458847	0.212127507645081	-0.604026992498281
-0.836008021588171	-0.0595569405335856	-0.545475534441749
0.66750237716356	0.330256420665068	-0.667361426133167
0.537912961142708	-0.503773980787996	-0.675915248027221
-0.780445313669265	0.160946940813323	-0.604153287348928
-0.844201428562002	0.36180149119642	0.395504271761915
-0.649207200630297	-0.254304939082877	0.716839597544547
0.15768283271955	0.986943356054864	-0.0328471643327262
0.183129017847899	-0.925305635123706	-0.332074155017187
-0.194382408913269	0.879124845651616	-0.435149382239131
-0.856764741422445	-0.336232656983369	-0.391026569727986
-0.714234173325381	0.165841203712619	0.679975176609676
0.407446272564591	0.742252613441642	-0.53202311304329
0.711886082002341	-0.185683008368038	-0.677303496709379
-0.744447209305888	0.259700199080278	-0.615104998479398
0.494971656564316	0.608204273478073	0.620556702422096
-0.371221275641195	0.488000505884688	0.789968525175283
0.880087621920336	0.444852581225419	0.165987827022615
-0.408513985137275	-0.769875684559659	0.490313934404336
-0.922483436234578	-0.284508580333615	0.260919868138468
0.512494206589594	-0.221654434228838	-0.829589657601152
-0.133160495074719	0.899803947841634	0.415477000566897
-0.889868853589605	-0.0959298351728753	0.446016692663882
0.656076514274847	-0.617872573112251	-0.43335561703134
0.78905815529831	-0.577821993804374	-0.208588041443336
-0.348644061333337	0.811768977238872	-0.468485267740142
0.405077946721406	0.659473101395486	0.633251202616931
-0.836643547753948	0.266093367790034	0.478771233074674
0.59687838803152	0.612023780327746	0.518809292721545
-0.781182910675167	-0.527714306374452	-0.333572886962961
-0.142569376054139	-0.821335988400365	-0.55234153127384
0.780834179114696	-0.531134220072497	0.328929209700597
-0.716860000731822	0.415625961916431	-0.559791746216228
-0.463709629474282	0.828622387429091	0.313621298039749
-0.842780763134113	-0.216707979505217	-0.492705020179264
0.71536656432704	0.624053276138904	0.314337696090093
-0.512627145042546	0.75864693178806	0.402079896356547
0.233366159926778	0.599313993639734	-0.765743411612939
-0.52741359738969	0.737275754643986	-0.422207720088828
-0.437198561702264	-0.0241304760093904	0.899041232521085
0.950031767152007	-0.151422595783724	-0.27296673586383
-0.499955884565387	0.748491232014386	-0.435666144066794
0.843433101445213	0.164003750816977	-0.511589066638911
-0.641315094691148	-0.48964824102267	0.590727982564471
-0.30601138944308	0.0125976280340337	-0.951944499064432
0.956768328091907	0.212110054926335	-0.19900676108958
-0.210263803215541	-0.75011253164866	0.626993080441064
0.28945718012184	-0.621117274196587	-0.728304793730285
-0.254050738393932	0.348665178012883	0.902158974883442
0.638084195960335	-0.193841238074325	0.74516718478974
0.311915344033714	0.534285743785612	0.785651043494366
-0.959621312304176	-0.119573543632177	0.254615601711393
-0.451722580687285	-0.681433018096989	-0.575843513417012
0.363009715421252	0.5050918990826	-0.783010932229503
-0.317104611396023	0.798982526063949	0.510951649841597
-0.354716899599117	-0.627677316991255	-0.692962558060282
0.732081716684571	0.0811989640282307	-0.676360176486548
0.605568196866739	0.711894833017237	-0.355658411494692
0.0200611182627619	-0.814158246434904	-0.580296390903898
0.543852709107149	0.0301973369851883	-0.838637199053213
-0.00403837855067479	-0.854085639772198	0.520116728661555
-0.584848786027262	-0.189891580321285	-0.78860198148719
-0.73160933752529	0.287865281727905	0.617965498083445
-0.146990426178409	0.810814315003013	-0.566545639113113
0.583825180234894	-0.660504931295066	0.472103161034317
0.331506012906707	0.909363352568903	-0.251320624723367
-0.798048826053653	-0.394987695542642	-0.455085477250482
0.908561397665725	0.248710183019545	-0.335647778979823
-0.842690751211727	0.320358262674805	0.432715705005256
-0.477788116703577	0.27512392653154	-0.834281331798044
-0.860975723547293	0.0916092920163122	-0.500328433210112
0.478735776938171	0.611822992532016	-0.629670296018936
-0.632279042876147	-0.383254793691876	-0.673304518811378
-0.981014537035824	0.0717163290754642	0.180186698366799
-0.63140214589584	0.0694230611386595	-0.772341743492003
-0.503869893766277	0.810991511053297	0.297334658517051
-0.403743054868741	-0.724652448378446	-0.558453556443489
0.937030225812595	-0.117323338601891	0.328952261176152
0.321879644088402	-0.636440989837553	0.700953893759154
0.115432670320453	-0.974776511118159	-0.191013224659969
-0.301654238579506	0.80792116388971	0.506229308995553
0.749733432735417	0.637120181917558	0.178822967294766
-0.541226255129205	-0.687626042704705	0.483988188030538
0.809762103685096	-0.366588037735922	-0.458146860760187
0.249551981539893	-0.629146436201976	0.736137602846008
0.261810563821289	-0.832271955851689	0.488649792974871
0.29936775348172	0.567909035171559	0.766719163674561
0.233764549439516	0.71547593041531	0.65836792785014
-0.357930873984025	-0.672032885960995	-0.648272542713301
0.327247056220509	0.755287119585744	0.567847454148454
0.527628240864926	-0.775960842140284	-0.34567790051828
-0.967790920421756	-7.58688534409892E-4	0.251754163304043
-0.316745776913233	0.66266261719731	0.678638614121569
-0.670798716954022	0.176976902946781	-0.720214035656209
0.133698552723719	-0.723219614818414	0.677553013233273
0.471977445840231	0.87181964090853	-0.131025968205744
-0.304625086530523	-0.1550514981916	-0.93976730607359
-0.174987690717383	-0.918907868886171	-0.353535905667971
-0.138671682119383	-0.60961265578371	-0.780475864128106
-0.212979464274361	0.647236951474238	-0.731931743022354
-0.146155417539061	0.791801541024255	-0.593033652970552
0.477426267300905	-0.752521290156133	0.453625249686207
0.456702390044112	-0.399186061000352	-0.795030449499275
0.452098220942997	0.744108874165783	-0.491842639477209
0.760263032729114	0.403373080874335	-0.509205536783996
-0.887686728303026	-0.219936151053724	-0.404524859377448
0.821117673044934	0.427064221688688	-0.378658048332143
0.653016849674664	-0.515391850828078	-0.554923629106732
-0.250720956253252	-0.564406550458775	-0.786501270116381
0.646146719649324	0.71418871572562	0.269126169326968
0.739577082154006	-0.566874605812269	0.362875902806664
-0.894336912771687	-0.203400284232706	0.398484392201329
0.755906500614096	0.351417797306909	0.552368440504444
-0.778061052399181	0.0624728799839311	0.625074505963883
0.668205571679243	0.20285195023166	-0.715787957613166
-0.890764735573022	-0.37945752089583	0.250100331257507
-0.400887516192866	0.855030097348387	0.32895703669191
0.224242109345806	0.61219817878307	0.758240638775604
0.841928511862798	0.407599542225163	0.353580251273076
-0.287377497590236	0.888815847592351	0.356960169973437
-0.603434383784277	-0.172634645298334	0.778501267635197
-0.880897160183042	0.472228145295017	-0.0319495222605836
-0.739370124262835	0.369725246368816	0.562703351282963
0.880338966505597	0.182847017349287	0.437687413913545
-0.333500421181408	-0.849332506718701	-0.409159824644052
[truncated: 1 more rows]
