# Supplementary material for: Orientation distributions of vacuum-deposited organic emitters revealed by single-molecule microscopy
Source: Nat Commun. 2023 Oct 2;14:6126. doi: 10.1038/s41467-023-41841-2 (PMC10543598; doi:10.1038/s41467-023-41841-2)
Supplement: Supplementary file 3 — Source Data [file 41467_2023_41841_MOESM3_ESM.zip › Source Data/Supplementary Figure 9.txt]

Angle	Normalised PL Intensity
�
	Horizontal (\i(a) = 0)	Isotropic (a = 0.33)	Best fit (\i(a) = 0.33)	Experiment
0	1	1	1	1
1	0.999307813561018	0.99947516402665	0.99947516402665	1.00162857624508
2	0.997764851895051	0.998434110890037	0.998434110890037	0.997576189002099
3	0.995372004538112	0.996877574577003	0.996877574577003	0.989494001799933
4	0.992130289170078	0.994806510011634	0.994806510011634	0.984639875438361
5	0.988040835101722	0.992222104057908	0.992222104057908	0.977206310863401
6	0.98310485966956	0.989125791315528	0.989125791315528	0.967691994053967
7	0.977323636940696	0.985519275015044	0.985519275015044	0.967242576833262
8	0.970698457914908	0.981404553440972	0.981404553440972	0.972104409092733
9	0.963230581162099	0.976783952462455	0.976783952462455	0.952525414571272
10	0.954921172537886	0.971660164940948	0.971660164940948	0.949961866758411
11	0.945771232263382	0.96603629802768	0.96603629802768	0.945418208690968
12	0.935781507217661	0.959915929679395	0.959915929679395	0.9352473140748
13	0.924952385747332	0.95330317613542	0.95330317613542	0.930633831329919
14	0.913283771613147	0.946202772648628	0.946202772648628	0.927833185033824
15	0.900774932822956	0.938620170498539	0.938620170498539	0.911749767543893
16	0.887424319981421	0.930561654308653	0.930561654308653	0.907729147963566
17	0.873229347334329	0.922034485046384	0.922034485046384	0.893359745093294
18	0.858186127780209	0.913047075953499	0.913047075953499	0.899006559807855
19	0.842289150596891	0.903609211260937	0.903609211260937	0.873041995629266
20	0.825530887247066	0.893732321217319	0.893732321217319	0.874008930385092
21	0.807901306039808	0.883429832211574	0.883429832211574	0.858765217401827
22	0.789387270128758	0.872717618377668	0.872717618377668	0.838531851283449
23	0.769971784568795	0.861614592260604	0.861614592260604	0.842576075937599
24	0.749633045790062	0.850143488863411	0.850143488863411	0.825207548991463
25	0.728343229118962	0.838331922902048	0.838331922902048	0.810802711877123
26	0.706066924103827	0.826213838760012	0.826213838760012	0.806486471151622
27	0.682759088913831	0.813831535728417	0.813831535728417	0.793024468980112
28	0.6583623365795	0.801238554055819	0.801238554055819	0.771975841744996
29	0.632803274766612	0.788503880142329	0.788503880142329	0.765782751490735
30	0.605987475086224	0.775718228884891	0.775718228884891	0.759229589994971
31	0.577792407590653	0.763003700533109	0.763003700533109	0.738505530936282
32	0.548057265256668	0.75052912290784	0.75052912290784	0.733084803932751
33	0.516567871380369	0.738535393212712	0.738535393212712	0.736462158907547
34	0.483033494049609	0.727379340586855	0.727379340586855	0.72906069053285
35	0.447049678290281	0.717614139938898	0.717614139938898	0.735947872938674
36	0.408035429363421	0.710147875959514	0.710147875959514	0.745465347227302
37	0.365119632801198	0.706587662483342	0.706587662483342	0.757166467369202
38	0.316916472209152	0.710092815487777	0.710092815487777	0.792096237020063
39	0.261022695976223	0.727961707320588	0.727961707320588	0.864718900593251
40	0.192674331851314	0.782840767000045	0.782840767000045	0.947668533848511
41	0.102629689887557	1.06215917839423	1.06215917839423	1.23900142738547
42	0.0607944809185571	1.36593968881058	1.36593968881058	1.40284545284582
43	0.15989138845728	1.42339355877885	1.42339355877885	1.42302035503533
44	0.256861870844084	1.46713528577011	1.46713528577011	1.45994203489048
45	0.340898693709511	1.49681356920769	1.49681356920769	1.47818953347921
46	0.410840578944207	1.51396633619066	1.51396633619066	1.48440628119931
47	0.467661498306021	1.52028206563027	1.52028206563027	1.47912099717185
48	0.512813892385146	1.51727792738625	1.51727792738625	1.46344669464214
49	0.547755242871093	1.50625332884957	1.50625332884957	1.45173649365939
50	0.573809865175113	1.48830930682248	1.48830930682248	1.45172152085651
51	0.592139859724663	1.46438106884203	1.46438106884203	1.41430587982364
52	0.603752685304685	1.43526919838947	1.43526919838947	1.38469019999732
53	0.609519731482745	1.40166598818751	1.40166598818751	1.35107185962497
54	0.610196530414837	1.36417666707987	1.36417666707987	1.31474720373675
55	0.606441322215663	1.32333620564964	1.32333620564964	1.26860069300626
56	0.598831035839749	1.27962253768931	1.27962253768931	1.24084838417376
57	0.587874646032414	1.23346695194061	1.23346695194061	1.18805449194773
58	0.574024182501634	1.1852622720016	1.1852622720016	1.14652245537012
59	0.55768374741862	1.13536931113601	1.13536931113601	1.09430005200199
60	0.539216885650208	1.08412197913748	1.08412197913748	1.05644917949963
61	0.518952609154629	1.03183133180193	1.03183133180193	1.01436171302807
62	0.497190327687212	0.97878878680122	0.97878878680122	0.955357828512813
63	0.474203892046589	0.925268678834947	0.925268678834947	0.896391576956883
64	0.45024491666374	0.871530288236684	0.871530288236684	0.861208977144407
65	0.425545515780587	0.817819447778047	0.817819447778047	0.808690732763225
66	0.400320561123863	0.764369809963848	0.764369809963848	0.763284333243417
67	0.374769547889482	0.711403839912912	0.711403839912912	0.721755577491252
68	0.349078139048727	0.659133585675747	0.659133585675747	0.669372859526073
69	0.323419444619348	0.607761267584473	0.607761267584473	0.615538619125303
70	0.297955081903513	0.557479720240669	0.557479720240669	0.570939756534929
71	0.272836054207175	0.508472714483842	0.508472714483842	0.523080244266503
72	0.248203478766275	0.460915181742601	0.460915181742601	0.493506835041104
73	0.224189189155146	0.414973359247867	0.414973359247867	0.4493233319075
74	0.200916233059803	0.370804871452202	0.370804871452202	0.403528679313105
75	0.178499282742904	0.328558760476312	0.328558760476312	0.358567828070472
76	0.157044972635268	0.288375476359115	0.288375476359115	0.319315608556888
77	0.13665217612537	0.250386836218611	0.250386836218611	0.281706308958525
78	0.117412231676608	0.214715960057587	0.214715960057587	0.24809297178205
79	0.099409126798422	0.181477189809361	0.181477189809361	0.215208980269529
